# Supplementary material for: Scaling crossover in droplet impact force on elastic substrates
Source: Nat Commun. 2026 Jan 28;17:607. doi: 10.1038/s41467-025-67790-6 (PMC12852737; doi:10.1038/s41467-025-67790-6)
Supplement: Supplementary file 2 — Supplementary Code [file 41467_2025_67790_MOESM2_ESM.txt]

clc
clear
close all

FontSize = 20;
S = loadDataSheet('SourceData.xlsx','Fig3');

theta_all = [];
Ca_all = [];
H_all = [];

gelNames = fieldnames(S);

for ig = 1:numel(gelNames)
    gname = gelNames{ig};
    viscBlocks = fieldnames(S.(gname));

    for iv = 1:numel(viscBlocks)
        vkey = viscBlocks{iv};

        if isfield(S.(gname).(vkey),'theta')

            if isempty(S.(gname).(vkey).theta) == 0

                theta = S.(gname).(vkey).theta;
                theta_all = [theta_all; theta(:)];

                Ca = S.(gname).(vkey).Ca;
                Ca_all = [Ca_all; Ca(:)];

                H = S.(gname).(vkey).H;
                H_all = [H_all; H(:)];

            end

        end
    end
end

alpha_list = linspace(0,1,100)';
colorMAP = turbo(length(alpha_list));
for aa = 1:length(alpha_list)

    y = log10(H_all);
    x = log10(theta_all.^alpha_list(aa) .* Ca_all);

    [x_sort,index_sort_x] = sort(x);
    y_sort = y(index_sort_x);

    y_dis = (diff(y_sort));
    x_dis = (diff(x_sort));
    I_dis = sqrt(y_dis.^2+x_dis.^2);
    I(aa,:) = sum(I_dis);

    figure(10)
    subplot(2,1,1)
    plot(x,y,'o',color=colorMAP(aa,:))
    title(strcat('$\alpha=$',num2str(alpha_list(aa))),Interpreter="latex")
    ylim([-1 1])
    xlabel('$\log Z$',Interpreter='latex')
    ylabel('$\log H$',Interpreter='latex')
    FigStyle(FontSize)
    subplot(2,1,2)
    plot(alpha_list(aa),I(aa),'o',color=colorMAP(aa,:));hold on
    xlabel('$\alpha$',Interpreter='latex')
    ylabel('$I$',Interpreter='latex')
    FigStyle(FontSize)

end

best_alpha = alpha_list(I==min(I))

figure
plot(alpha_list,I,'g-',MarkerFaceColor='auto',MarkerSize=10,LineWidth=4);hold on
xlim([0 1])
xlabel('$\alpha$',Interpreter='latex')
ylabel('$I$',Interpreter='latex')
FigStyle(FontSize)


function S = loadDataSheet(filename, sheetname)
% loadDropletSheet  Parse droplet-impact Excel sheet into a struct

if nargin < 2
    sheetname = 1;
end

C = readcell(filename,'Sheet',sheetname);

[nrow, ncol] = size(C);

gelNames = {};
gelColStart = [];

for j = 1:ncol
    v = C{1,j};
    if ischar(v) || isstring(v)
        v = char(v);
        if startsWith(strtrim(v),'Gel')
            gelNames{end+1}    = matlab.lang.makeValidName(strrep(strtrim(v),' ',''));
            gelColStart(end+1) = j;
        end
    end
end

nPerGel = 10;

viscLabels = {'Sphere', '10^4 cSt','10^3 cSt','10^2 cSt','10^1 cSt','10^0 cSt'};
viscKeys   = {'Sphere','cSt1e4','cSt1e3','cSt1e2','cSt1e1','cSt1e0'};
varNames = {'Ca','Ca_std','theta','theta_std','Pi','Pi_std','Z','Z_std','H','H_std'};

S = struct();

for g = 1:numel(gelNames)
    gname   = gelNames{g};
    cStart  = gelColStart(g);
    cEnd    = cStart + nPerGel - 1;

    for m = 1:numel(viscLabels)
        label   = viscLabels{m};
        vkey    = viscKeys{m};

        idxVisc = find(strcmp(C(:,cStart), label), 1, 'first');
        if isempty(idxVisc)
            continue;
        end

        headerRow = [];
        for r = idxVisc+1 : min(idxVisc+10, nrow)
            v = C{r,cStart};
            if ischar(v) || isstring(v)
                if strcmp(strtrim(v),'Ca')
                    headerRow = r;
                    break;
                end
            end
        end

        for k = 1:numel(varNames)
            vname = matlab.lang.makeValidName(varNames{k});
            c     = cStart + (k-1);

            vals = [];
            r = headerRow + 1;
            while r <= nrow
                v = C{r,c};
                if ischar(v) || isstring(v)
                    break;
                end
                if isnumeric(v) && ~isempty(v)
                    vals(end+1,1) = v;
                end
                r = r + 1;
            end

            S.(gname).(vkey).(vname) = vals;
        end
    end
end
end


function FigStyle(FontSize)
set(gca,'TickLabelInterpreter','latex','FontSize',FontSize,'LineWidth',1,'Color','none','XMinorTick','on','YMinorTick','on',"TickLength",[1 2]*0.05)
box on
end
