# Supplementary material for: Scaling crossover in droplet impact force on elastic substrates
Source: Nat Commun. 2026 Jan 28;17:607. doi: 10.1038/s41467-025-67790-6 (PMC12852737; doi:10.1038/s41467-025-67790-6)
Supplement: Supplementary file 4 — Source Data [file 41467_2025_67790_MOESM4_ESM.xlsx]

## Sheet: Note
	"_std" refers to one standard deviation calculated from three experimental runs conducted under similar conditions.

## Sheet: Fig2(b) and SIFig3(b)
	Gel III
	Sphere													10^4 cSt									10^3 cSt									10^2 cSt									10^1 cSt
	R(m)	0.0029	0.0029	0.0029	0.0029	0.0029	0.0029	0.0029	0.0029	0.0029	0.0029	0.0029		R(m)	0.0011968	0.00120322	0.00123026	0.00126379	0.00118423	0.00131126	0.00123887		R(m)	0.00122202	0.00121078	0.00125215	0.00123924	0.00122182	0.00125761	0.00124922		R(m)	0.0011421	0.00114994	0.00114038	0.00114081	0.0011501	0.0011521	0.00115683		R(m)	0.00113681	0.00113949	0.00114518	0.00114253	0.00115764	0.00115842	0.00117393
	R_std(m)	0	0	0	0	0	0	0	0	0	0	0		R_std(m)	1.16499e-05	1.00014e-05	6.04925e-05	3.06418e-05	4.32431e-05	6.58853e-05	2.9684e-05		R_std(m)	2.96111e-06	1.09533e-05	7.46268e-06	1.77256e-05	9.77334e-06	1.34038e-05	1.65073e-05		R_std(m)	5.12194e-06	1.19745e-06	7.10635e-06	1.67303e-06	1.30531e-05	5.1843e-06	2.24643e-06		R_std(m)	1.18747e-06	1.52819e-06	2.64468e-06	7.99115e-07	6.81463e-06	6.78739e-06	6.38882e-06
	V(m/s)	0.429644	0.620237	0.744316	0.860012	0.977545	1.14842	1.41637	1.70499	2.10194	2.36494	2.62032		V(m/s)	1.12757	1.30348	1.62894	1.87138	2.28808	2.65197	2.92092		V(m/s)	1.1532	1.31054	1.6635	1.91266	2.30538	2.69597	2.97706		V(m/s)	1.18606	1.31726	1.61835	1.87174	2.30711	2.63437	2.9169		V(m/s)	1.16136	1.34097	1.64291	1.87742	2.3059	2.64145	2.95556
	V_std(m/s)	0.0117815	0.00681117	0.00513719	0.00446285	0.00600341	0.014407	0.0700314	0.0770637	0.00963818	0.0114178	0.0371387		V_std(m/s)	0.00607182	0.00540143	0.00290594	0.0084425	0.0149714	0.0184536	0.0503417		V_std(m/s)	0.00513244	0.00125955	0.00297986	0.0114538	0.0171093	0.0161221	0.026961		V_std(m/s)	0.00273927	0.00280335	0.00773408	0.00305292	0.0207377	0.014431	0.00814451		V_std(m/s)	0.00114427	0.00210755	0.00299674	0.00273574	0.0115611	0.0192242	0.0124009
	t(s)	F(N)	F(N)	F(N)	F(N)	F(N)	F(N)	F(N)	F(N)	F(N)	F(N)	F(N)		t(s)	F(N)	F(N)	F(N)	F(N)	F(N)	F(N)	F(N)		t(s)	F(N)	F(N)	F(N)	F(N)	F(N)	F(N)	F(N)		t(s)	F(N)	F(N)	F(N)	F(N)	F(N)	F(N)	F(N)		t(s)	F(N)	F(N)	F(N)	F(N)	F(N)	F(N)	F(N)
	0	0	0	0	0	0	0	0	0	0	0	0		0	0	0	0	0	0	0	0		0	0	0	0	0	0	0	0		0	0	0	0	0	0	0	0		0	0	0	0	0	0	0	0
	5e-05	0.000133529	0.000500887	0.00123736	0.00121901	0.000321724	0.000723842	0.00388686	0.00298482	0.000281007	0.000360739	0.0019644		5e-05	0.000216932	0.000227762	0.000502059	0.000747563	0.00167549	0.00213361	0.00434002		5e-05	0.000945101	0.00150651	0.00203023	0.00398234	0.00358833	0.00491627	0.00321678		5e-05	0.000339642	0.000315307	0.000744075	0.000489343	0.00164037	0.00120072	0.00436254		5e-05	0.000212785	0.0004106	0.000343166	0.000845242	0.00183109	0.00363445	0.00258818
	0.0001	0.00136782	0.00287768	0.00578932	0.00741208	0.00447176	0.00741503	0.0161	0.014678	0.00382799	0.00461605	0.0166655		0.0001	0.00139187	0.00190736	0.00390197	0.0042568	0.00830245	0.0123825	0.0170336		0.0001	0.00250256	0.00350825	0.00555815	0.00866768	0.0118382	0.0170804	0.0162769		0.0001	0.00123021	0.00151745	0.00235044	0.00309807	0.00620056	0.00750154	0.0125129		0.0001	0.000756694	0.00149123	0.00152592	0.00336677	0.00602976	0.0090048	0.0108242
	0.00015	0.00390344	0.0080044	0.0137324	0.0174969	0.0150106	0.0230159	0.0378008	0.0374122	0.0249678	0.0306613	0.0567388		0.00015	0.00322651	0.00446562	0.00879432	0.00981928	0.017037	0.0241378	0.0303982		0.00015	0.00375927	0.00535288	0.00896497	0.0119002	0.0180915	0.0260874	0.0300125		0.00015	0.00176145	0.00243738	0.0039062	0.00597203	0.00971043	0.0133682	0.0190292		0.00015	0.00138801	0.00219084	0.00324056	0.00545173	0.00930829	0.0121406	0.0170229
	0.0002	0.00724644	0.0144621	0.0222609	0.0282764	0.0285693	0.0415667	0.0614998	0.0681885	0.0672265	0.0797195	0.105256		0.0002	0.00537195	0.00750173	0.0138459	0.014989	0.0254074	0.0325107	0.0387018		0.0002	0.00477927	0.00667497	0.0112762	0.0143984	0.0218916	0.0307098	0.0381363		0.0002	0.00222626	0.00283783	0.00509279	0.00728513	0.0126647	0.018346	0.0227802		0.0002	0.00175143	0.00254024	0.00447275	0.0065962	0.0107784	0.0151396	0.0214283
	0.00025	0.0109934	0.0206029	0.0302074	0.0375634	0.0412184	0.0566988	0.081894	0.0945183	0.104876	0.126473	0.135947		0.00025	0.00682071	0.0096591	0.0175881	0.0193083	0.0302912	0.038062	0.044546		0.00025	0.00569054	0.00721291	0.0125958	0.0151559	0.0242576	0.0325478	0.0415351		0.00025	0.00255741	0.00358081	0.00612793	0.00887414	0.0147327	0.0199566	0.0240594		0.00025	0.00207152	0.00315056	0.00536913	0.00750271	0.0119273	0.0158588	0.0228823
	0.0003	0.0144771	0.0263885	0.0371488	0.0451491	0.0513028	0.0696923	0.0962613	0.115633	0.128091	0.153503	0.155686		0.0003	0.00784386	0.0113879	0.018749	0.0215851	0.0327269	0.0400728	0.0436476		0.0003	0.0060718	0.00781087	0.0130532	0.0156168	0.0244903	0.0320368	0.0407645		0.0003	0.0030907	0.00382968	0.00639825	0.009378	0.0151303	0.0206692	0.0236304		0.0003	0.0021924	0.00333197	0.00572962	0.00762561	0.0118674	0.0162367	0.0225311
	0.00035	0.017547	0.0313839	0.0425726	0.0512412	0.0589466	0.0791836	0.106503	0.127808	0.142953	0.168674	0.168914		0.00035	0.00890974	0.0118839	0.019465	0.0228931	0.0330879	0.0393225	0.040005		0.00035	0.00614168	0.00785459	0.0133607	0.0151272	0.023655	0.0297227	0.0378807		0.00035	0.00314938	0.00395969	0.00656679	0.00962607	0.0150806	0.0195985	0.0217203		0.00035	0.00231589	0.00345762	0.00590672	0.0078306	0.0118429	0.0155708	0.0212746
	0.0004	0.0204326	0.0356269	0.0470056	0.0548376	0.0660072	0.0861724	0.111305	0.133742	0.15225	0.181458	0.181182		0.0004	0.00935764	0.011991	0.0191184	0.0222068	0.030617	0.0351623	0.0338477		0.0004	0.00638369	0.00801301	0.0127883	0.0139665	0.0214306	0.0260645	0.0327554		0.0004	0.0035087	0.00434618	0.00663649	0.00972039	0.0142534	0.0182398	0.0196097		0.0004	0.0026008	0.00363809	0.00566505	0.00782594	0.011263	0.0144336	0.0191665
	0.00045	0.02271	0.038874	0.0496926	0.0577812	0.0692348	0.0891297	0.113922	0.134793	0.155605	0.186096	0.186464		0.00045	0.00903704	0.0119888	0.0179062	0.0205634	0.0270586	0.0296322	0.0272677		0.00045	0.00612861	0.00748299	0.0122493	0.0127175	0.018868	0.0213046	0.0267328		0.00045	0.00365571	0.0046215	0.00686562	0.00949751	0.0131316	0.0164699	0.0171705		0.00045	0.00276348	0.00387612	0.00594642	0.00779538	0.010515	0.0131006	0.0170688
	0.0005	0.0248568	0.0412503	0.0512597	0.0578411	0.0715051	0.0904468	0.11164	0.133063	0.154545	0.184591	0.187119		0.0005	0.00886819	0.0115152	0.0161514	0.0174919	0.0224261	0.0234743	0.0204009		0.0005	0.00628542	0.0073894	0.0110226	0.0108516	0.0154078	0.0168225	0.0202574		0.0005	0.00326233	0.00423739	0.00651683	0.00891083	0.0118674	0.0144292	0.0145058		0.0005	0.00263791	0.00414347	0.00544856	0.00714711	0.00920894	0.0115263	0.0151511
	0.00055	0.0263395	0.0422477	0.0512664	0.0575245	0.0712537	0.0881672	0.107613	0.127436	0.149172	0.18051	0.18581		0.00055	0.00799452	0.0102763	0.0139398	0.0153858	0.0171654	0.0172957	0.0136951		0.00055	0.00579636	0.00691611	0.00987203	0.00928682	0.0126372	0.0128802	0.0144457		0.00055	0.00322097	0.00455643	0.00654238	0.0085437	0.0103101	0.0128242	0.0118595		0.00055	0.00286726	0.00325372	0.00543328	0.00662908	0.00828788	0.0101209	0.0126267
	0.0006	0.0273715	0.0430691	0.0506788	0.0561813	0.0696456	0.0855084	0.102135	0.120082	0.141708	0.171115	0.179257		0.0006	0.00749116	0.00897788	0.0120552	0.0124898	0.012466	0.011396	0.00745666		0.0006	0.00517686	0.00606349	0.00847242	0.00769117	0.00999221	0.00896541	0.0105567		0.0006	0.00329677	0.00415576	0.00603388	0.00785025	0.0095788	0.0104762	0.0098495		0.0006	0.00287244	0.00389248	0.0053545	0.00615618	0.00715167	0.00898408	0.0104851
	0.00065	0.028199	0.0427859	0.0495374	0.0539959	0.0671282	0.0807767	0.0949656	0.109626	0.130508	0.159064	0.168215		0.00065	0.00654455	0.00747064	0.00890496	0.00951959	0.00794874	0.00552499	0.00337801		0.00065	0.00513229	0.00545273	0.007225	0.00599776	0.00672478	0.00506215	0.00587795		0.00065	0.00321197	0.00416116	0.00544223	0.0066134	0.00821331	0.00804424	0.00763613		0.00065	0.00285932	0.00350683	0.00477335	0.00543224	0.00661637	0.00742936	0.00836951
	0.0007	0.0280701	0.042	0.04755	0.0507694	0.0638285	0.0756423	0.0867817	0.0988413	0.117496	0.144329	0.153416		0.0007	0.00541784	0.00630469	0.00690754	0.00644008	0.00426274	0.00224848	2.9832e-06		0.0007	0.00458152	0.00475959	0.00615336	0.00453535	0.00481673	0.0029002	0.00337288		0.0007	0.00338738	0.00366732	0.00544026	0.00653124	0.00681784	0.007459	0.00612136		0.0007	0.00285294	0.00303768	0.00475855	0.00482654	0.00484094	0.00631758	0.00697675
	0.00075	0.0279664	0.0409907	0.0447914	0.0476263	0.0595276	0.0697383	0.0784894	0.0886041	0.10468	0.126794	0.135772		0.00075	0.00421042	0.00530497	0.00533752	0.00441178	0.00171535	0.000111747	-0.00193987		0.00075	0.00404372	0.00416285	0.00477845	0.00322447	0.00268459	0.000977808	0.000730838		0.00075	0.00332572	0.00318416	0.00454648	0.00558188	0.00544612	0.00563191	0.00496503		0.00075	0.00284117	0.00358601	0.00418079	0.00424451	0.00455056	0.00469421	0.00469525
	0.0008	0.027896	0.0390849	0.0417298	0.0436908	0.0545339	0.0633618	0.0695988	0.077416	0.0909323	0.109381	0.115709		0.0008	0.00313884	0.00346067	0.00292492	0.00226538	-0.000786482	-0.00151872	-0.00462387		0.0008	0.00363185	0.00383819	0.00386523	0.0023463	0.0019516	-0.000175025	-0.00071479		0.0008	0.00241869	0.00346787	0.00396367	0.00480483	0.0046273	0.00470596	0.00375285		0.0008	0.00264725	0.00295196	0.00336392	0.00417934	0.00323639	0.00385469	0.00426746
	0.00085	0.0266865	0.0374646	0.038794	0.0397669	0.0491426	0.0564654	0.0611755	0.0667027	0.077753	0.0920227	0.0952941		0.00085	0.00200159	0.00287824	0.00117758	0.000187507	-0.00157155	-0.00315356	-0.0043947		0.00085	0.00341283	0.00271547	0.00296738	0.00141079	0.000224089	-0.000817341	-0.00111295		0.00085	0.00269196	0.00300605	0.00366337	0.00417806	0.00392847	0.00381845	0.00236295		0.00085	0.00241524	0.00311601	0.00337184	0.00328487	0.00324758	0.00329791	0.00381024
	0.0009	0.0261448	0.0344132	0.0351873	0.0360699	0.0438517	0.0499781	0.0529245	0.0575032	0.0652351	0.075079	0.076189		0.0009	0.00127695	0.00141877	-0.000297265	-0.000828867	-0.00279969	-0.00362826	-0.00549133		0.0009	0.00275193	0.00234798	0.00201978	0.000538573	-1.3477e-05	-0.000744028	-0.00167903		0.0009	0.00292276	0.00291768	0.0034398	0.00399709	0.00323752	0.00288594	0.00251209		0.0009	0.00247792	0.00297355	0.00312123	0.00285062	0.0025398	0.00227085	0.0024312
	0.00095	0.0247218	0.0317268	0.0319977	0.0322251	0.0392405	0.0442581	0.0458754	0.0469138	0.0516147	0.0583836	0.0567497		0.00095	0.0011067	0.000348407	-0.000707309	-0.00132752	-0.00315283	-0.00504137	-0.00527006		0.00095	0.00189051	0.00199479	0.00130489	0.000623963	-0.000231885	-0.00219018	-0.00276011		0.00095	0.00232683	0.00291623	0.00269806	0.00293863	0.0025746	0.00158063	0.00127038		0.00095	0.00254946	0.0027209	0.00314668	0.00202538	0.00190179	0.00113977	0.00217743
	0.001	0.0234328	0.0292412	0.0287067	0.028777	0.0345122	0.0377439	0.0385433	0.0386651	0.0389024	0.0427267	0.0405845		0.001	-0.000344954	-4.5989e-05	-0.00110729	-0.00246808	-0.00381942	-0.00416808	-0.0048118		0.001	0.0023138	0.00120137	0.000483554	0.000350531	-0.000394924	-0.000795912	-0.00230273		0.001	0.00228688	0.00238274	0.00322007	0.00252425	0.00181564	0.00184129	0.000635204		0.001	0.00208825	0.00189163	0.00222241	0.00190085	0.00136909	0.00150492	0.00104114
	0.00105	0.0221189	0.0267283	0.0257209	0.0251638	0.0298007	0.0322067	0.0305808	0.0292238	0.0273672	0.0293858	0.0253764		0.00105	-0.000282192	-0.000671172	-0.00205283	-0.00253724	-0.00342821	-0.00404349	-0.0050359		0.00105	0.00159637	0.00142478	0.00057756	0.000830772	-0.000719764	-0.00167359	-0.00167099		0.00105	0.0015224	0.00192808	0.00237662	0.00254213	0.00170802	0.000447674	0.000711285		0.00105	0.00151829	0.00261444	0.0022028	0.00130602	0.00112145	0.00145505	0.00132807
	0.0011	0.0206516	0.0242261	0.0224804	0.021387	0.0247886	0.0264228	0.024814	0.0210486	0.0153071	0.0162404	0.0119897		0.0011	-0.000921448	-0.000952923	-0.00268646	-0.00199456	-0.00384219	-0.00338442	-0.00301831		0.0011	0.00128669	0.00120106	0.000610212	2.68297e-05	-0.000461794	-0.00166057	-0.00089398		0.0011	0.00199048	0.00154281	0.00216942	0.00202407	0.00128134	0.000571951	0.000173399		0.0011	0.00163893	0.00157644	0.00143854	0.00163118	0.00121105	0.00130484	0.001465
	0.00115	0.0188286	0.0215328	0.0196991	0.0178785	0.0211108	0.021959	0.0182488	0.0140076	0.00578451	0.00407168	-0.00118105		0.00115	-0.000783939	-0.00185566	-0.00305682	-0.00333308	-0.00391699	-0.00479142	-0.003384		0.00115	0.000985229	0.000787154	-0.000653845	-0.000144038	-0.000578386	-0.00119406	-0.00113865		0.00115	0.00207815	0.00166407	0.00183812	0.00158143	0.00136124	0.000850116	0.000212478		0.00115	0.00188017	0.00170112	0.00159549	0.0011891	0.00122753	0.000609286	0.00112786
	0.0012	0.0174749	0.0185795	0.0163477	0.0144328	0.0166095	0.0167414	0.0111433	0.00684211	-0.00248843	-0.00548512	-0.0107284		0.0012	-0.0010597	-0.00178622	-0.00380477	-0.00317183	-0.00414859	-0.00171364	-0.00357046		0.0012	0.00098634	-0.000251311	-0.000157107	-0.000762088	-0.000292513	-0.00133563	-0.00147917		0.0012	0.001646	0.00159373	0.00143337	0.00121529	0.000940869	0.000536982	0.000255611		0.0012	0.00164269	0.00207316	0.00180499	0.000612096	0.00112342	0.000793868	0.00114975
	0.00125	0.0157239	0.0160669	0.0132525	0.0113486	0.0127104	0.0114456	0.0054651	0.000388975	-0.0106937	-0.013309	-0.0185528		0.00125	-0.00228804	-0.00145924	-0.00253739	-0.00239949	-0.00309315	-0.00238522	-0.00240926		0.00125	0.000769259	0.000792004	-0.000211233	-0.000168644	-0.00106228	-0.00150383	-0.00139964		0.00125	0.00174466	0.00116979	0.00089754	0.00106677	0.00133031	-0.000383534	0.000162248		0.00125	0.00145309	0.00178699	0.00119594	0.000414373	0.000959252	0.000305154	0.000565544
	0.0013	0.0139212	0.013898	0.0111955	0.00828236	0.00913855	0.00647501	1.33279e-05	-0.00530452	-0.0155802	-0.0203804	-0.0268165		0.0013	-0.00158159	-0.00239556	-0.00291663	-0.00272233	-0.00239289	-0.00123934	-0.00185149		0.0013	0.00112879	0.000370478	-0.000449303	-0.000544303	-0.000114855	-0.0016281	-0.000237758		0.0013	0.001007	0.00125409	0.00144333	0.00127745	0.000611299	-0.000332703	3.61107e-05		0.0013	0.00106744	0.00203332	0.000793463	0.000941056	0.000757733	-0.000287797	0.000949322
	0.00135	0.0125727	0.0113566	0.00802202	0.00581362	0.00470006	0.00335136	-0.0042265	-0.00889606	-0.02122	-0.0273039	-0.0337368		0.00135	-0.00221961	-0.00236251	-0.0020693	-0.0022816	-0.00185935	-0.00160656	-0.00186785		0.00135	0.000500053	0.000102701	-0.000312179	7.53199e-05	-0.000413214	-0.000579307	-0.000522511		0.00135	0.00044623	0.00103248	0.00126285	0.000804621	0.00072985	0.000291736	-0.000118299		0.00135	0.00142703	0.000878088	0.0011471	0.000547451	0.000663437	0.000801429	0.000869947
	0.0014	0.0107558	0.00915812	0.00549324	0.00295872	0.00207956	-0.00108813	-0.00786479	-0.0148599	-0.0269584	-0.0309452	-0.0378784		0.0014	-0.00156666	-0.00237974	-0.00251028	-0.00295949	-0.00181727	-0.00141874	-0.00143863		0.0014	-0.000115558	-6.88364e-05	7.2907e-05	0.000564203	-0.000739664	-0.00012011	-0.000451856		0.0014	0.00121105	0.000230762	0.00056154	0.000374092	0.000211361	0.000519335	-0.000622774		0.0014	0.0011485	0.00094905	0.0014189	0.00117343	0.00104261	-0.000380112	0.000834072
	0.00145	0.00945115	0.00665451	0.00284331	0.000199839	-0.00145448	-0.00463119	-0.0115168	-0.0188872	-0.0301189	-0.0359503	-0.043036		0.00145	-0.00154927	-0.00126251	-0.00315807	-0.00210698	-0.00218636	-0.000348306	-0.00124689		0.00145	0.000432176	-1.01603e-05	-0.000228051	0.000745794	-0.000669799	-0.000253509	0.000183669		0.00145	0.00103795	0.000209878	0.0011583	0.000663105	0.000524132	0.000529478	-0.000391644		0.00145	0.00134454	0.000316902	0.00133647	0.000325426	0.00108422	0.000581213	0.000709317
	0.0015	0.00823746	0.00471252	0.000550612	-0.00259557	-0.004113	-0.00810613	-0.0137176	-0.0220573	-0.0328304	-0.0403514	-0.0467941		0.0015	-0.00133887	-0.0025709	-0.00281042	-0.00195446	-0.00153377	-0.000944486	-0.000337241		0.0015	0.000298342	-0.000328035	0.000123693	0.000174973	7.46965e-05	0.000420049	-8.45362e-05		0.0015	0.000422072	0.000116206	0.000492208	0.000626096	0.00129373	-0.00019151	-3.27644e-05		0.0015	0.000683764	0.00121221	0.000573883	-0.000344074	-0.000209736	0.00090613	0.00052387
	0.00155	0.00642065	0.00265323	-0.00105239	-0.00472865	-0.00657832	-0.01052	-0.0162667	-0.0247823	-0.0365186	-0.0417807	-0.0503494		0.00155	-0.00188281	-0.00260066	-0.00232929	-0.00225141	-0.00112756	-0.000322009	-0.0013759		0.00155	0.000429493	9.80115e-05	-0.000390249	5.12097e-05	2.08644e-05	-0.000958634	0.00037417		0.00155	0.000364452	-0.000136398	0.00117247	0.000926263	0.000343096	0.000159948	-0.000772781		0.00155	0.0011919	0.00122089	0.000842492	-6.84736e-05	0.00115098	0.000551608	0.00154546
	0.0016	0.00537215	0.000637907	-0.00334586	-0.00567082	-0.00827496	-0.0123308	-0.0184507	-0.0270791	-0.0379114	-0.0431933	-0.0535972		0.0016	-0.00157047	-0.00178501	-0.00211121	-0.00147482	-0.0019518	5.10819e-05	-0.000268026		0.0016	0.000261516	0.000257475	1.49006e-05	0.000789831	0.000281877	-0.000160705	0.000673974		0.0016	0.00101292	0.000433182	0.000762004	0.00111216	0.000206436	-0.000608907	0.000252461		0.0016	0.00146699	0.000876999	0.000382451	0.000501609	0.000967232	0.00115647	0.000868805
	0.00165	0.0038049	-0.000562922	-0.00488905	-0.00731071	-0.00997438	-0.0135232	-0.0205665	-0.0291725	-0.0399475	-0.0478562	-0.0540371		0.00165	-0.00199192	-0.0017052	-0.00120184	-0.00206372	-0.00177415	-0.00063676	-0.00117599		0.00165	0.000232013	0.000159695	-0.000344998	-7.58134e-05	-0.000873203	0.000419739	0.000309202		0.00165	-0.000149802	0.000861423	0.000670372	0.00108875	0.000580547	-0.000627861	-3.92877e-06		0.00165	0.000630363	0.000831114	0.00059975	0.000851394	0.000749703	0.00150642	0.00145032
	0.0017	0.00245552	-0.00196051	-0.00560078	-0.00775818	-0.0106965	-0.0153669	-0.0223798	-0.0315513	-0.041107	-0.0484839	-0.0560652		0.0017	-0.00136725	-0.00190211	-0.00183342	-0.00210773	-0.000329355	-0.000362953	0.000149997		0.0017	0.000206851	-1.9414e-05	0.000188628	0.00044274	-0.000699671	0.00039916	-4.59303e-05		0.0017	0.0010345	0.000851264	0.000532559	0.000915959	0.000662522	0.000203348	0.000888319		0.0017	0.000973601	0.000935592	0.000304096	0.0014198	0.000388694	0.00103541	0.000473015
	0.00175	0.000946484	-0.00344782	-0.00617166	-0.0074005	-0.0129919	-0.0163973	-0.0238926	-0.0331213	-0.041814	-0.0476888	-0.0552421		0.00175	-0.00191671	-0.00222467	-0.00108925	-0.00153179	-0.000446093	-0.000572549	8.62564e-05		0.00175	0.000134917	-7.24605e-05	0.000357383	0.000727251	-0.000162771	-0.000909031	0.00058455		0.00175	0.000400644	-5.62179e-05	0.000629045	0.00110262	0.00073108	-0.000398763	0.000276084		0.00175	0.000640416	0.0010022	0.000777561	0.00105574	0.000558542	0.00114191	7.2687e-05
	0.0018	-0.000107751	-0.00433283	-0.00801514	-0.00884329	-0.0132576	-0.0170816	-0.0245393	-0.0320292	-0.0428444	-0.050274	-0.0585		0.0018	-0.00103912	-0.00139342	-0.00166873	-0.00131148	-0.00104655	-0.00136913	-0.000965901		0.0018	0.000544059	-0.00026818	0.000458775	-0.000153176	1.35464e-06	0.000529346	0.000154728		0.0018	-3.5163e-08	0.00043024	0.000222322	0.00129192	-0.00045371	-0.000833934	0.000697838		0.0018	0.00116105	-9.6364e-05	0.000994031	0.000356917	0.0010362	0.00040375	0.0015742
	0.00185	-0.00108177	-0.00466208	-0.00803278	-0.0102237	-0.0143656	-0.0179711	-0.0259909	-0.0341683	-0.0443741	-0.0502719	-0.0568426		0.00185	-0.000363743	-0.00147122	-0.00102743	-0.00174649	0.000271755	0.000814315	-0.000380213		0.00185	4.1014e-05	0.000284345	-7.84607e-05	0.00112979	-0.000673457	0.00019525	0.000248106		0.00185	0.000232168	-0.000768622	0.000132384	4.21005e-05	0.000714661	-0.000385748	0.000274029		0.00185	0.000662527	0.000907052	0.000703758	0.00046105	-5.51869e-05	0.000474097	0.000987827
	0.0019	-0.00174299	-0.0060998	-0.00870523	-0.00936764	-0.0151948	-0.019099	-0.0263801	-0.0340077	-0.0438947	-0.0489938	-0.0566542		0.0019	-0.000658541	-0.000636033	-0.0012272	-0.00120209	-0.00175393	-0.00025832	-0.000558695		0.0019	0.000434057	-0.000413463	-0.000352898	0.000659272	4.14101e-05	-5.1693e-05	0.000726033		0.0019	0.000109478	-3.55783e-05	0.000477008	0.000936113	0.000862798	-5.96685e-05	-0.000684632		0.0019	0.00068149	0.000661189	0.00120263	0.000202074	0.000423538	-0.000162721	0.000605116
	0.00195	-0.00279165	-0.00658928	-0.00975369	-0.0112868	-0.0157251	-0.0198578	-0.0271624	-0.034534	-0.0444398	-0.0482591	-0.0556444		0.00195	-0.00137192	-0.00126265	-0.0004062	-0.000349875	-0.000354678	9.42693e-05	-6.33183e-05		0.00195	0.000475124	-0.000336778	0.0001601	0.000519734	0.000399785	0.000485234	0.00122921		0.00195	-0.000160582	0.000519302	0.000494418	0.000939473	0.00060242	0.000149451	-0.00052104		0.00195	0.000817071	0.00112127	0.000752165	0.000466943	-0.000274497	0.000588637	0.00171008
	0.002	-0.00330313	-0.00673501	-0.0102789	-0.0123129	-0.0157721	-0.0199426	-0.0273998	-0.0346032	-0.0436052	-0.0480828	-0.0535858		0.002	-0.000595841	-0.000879888	-0.00161021	-0.00145749	-0.00153395	0.00113164	-0.00188642		0.002	-0.000105245	0.000475223	0.000497167	0.00106903	0.000384535	-0.000575434	0.0011571		0.002	4.04167e-05	0.000349919	0.000536324	-0.000819185	0.00126254	-0.000948911	0.000115581		0.002	0.00161236	0.000238617	0.00139736	9.82129e-05	0.000128848	0.000193259	0.000273523
	0.00205	-0.00373842	-0.00765763	-0.0106803	-0.0116285	-0.0164637	-0.020414	-0.0259657	-0.0342063	-0.0445131	-0.0478364	-0.0522938		0.00205	-0.000525939	-0.000795307	-0.00144811	-0.000410295	-0.000977654	0.000126196	0.000876525		0.00205	0.000711705	0.000329677	0.000422192	0.000786912	0.000925401	0.000138815	0.000139351		0.00205	0.000171335	-0.000489035	0.000354432	0.000450825	0.000483094	-0.000185225	0.000216181		0.00205	0.00025519	0.000428256	0.000657847	0.000697284	0.000310432	0.000401587	-0.00046293
	0.0021	-0.00360761	-0.00834988	-0.0107573	-0.0114402	-0.0163049	-0.0201246	-0.0272458	-0.033675	-0.0440155	-0.0464692	-0.0524374		0.0021	-0.00143608	-0.00105538	-0.000674792	-0.000749478	-0.00107208	0.000355306	-0.000509358		0.0021	0.000215591	9.17876e-05	0.000544911	0.00125798	0.00010962	0.000503448	0.00129233		0.0021	-2.59079e-05	0.000466768	0.000770416	0.000149387	-2.80264e-05	-0.00099343	0.000533492		0.0021	0.000842041	0.000273235	0.000866314	9.2383e-05	0.000404336	0.000651642	0.00073067
	0.00215	-0.00460937	-0.00872362	-0.0110674	-0.0121388	-0.0158629	-0.0201023	-0.0260087	-0.0336911	-0.0428688	-0.0448481	-0.0502067		0.00215	-0.000559203	-0.00129179	-0.000885973	-0.00153056	-3.4079e-05	0.000119372	0.0005911		0.00215	0.000121322	2.8917e-05	0.000884744	0.000218442	0.0016258	-0.000102396	4.47622e-05		0.00215	0.000236549	-0.00127011	0.000737655	0.000170666	-0.000284752	0.000537693	0.000391715		0.00215	0.00117639	0.000596942	0.000739149	-0.000522738	1.21669e-05	0.00124142	0.00042102
	0.0022	-0.00560271	-0.00983335	-0.0110915	-0.0123222	-0.0165149	-0.0209379	-0.0263359	-0.0321358	-0.0419229	-0.0445226	-0.0484499		0.0022	-0.000298358	-0.00133574	-0.00147263	-0.00106469	-0.00147527	0.00104946	0.000167122		0.0022	0.000330408	-6.1198e-05	0.000867363	0.00176341	0.000585931	0.000799698	0.000111492		0.0022	-0.000320353	-0.00060151	0.000738793	-0.000306965	0.000272049	-0.000194671	0.000266559		0.0022	0.00114816	0.000188011	0.000899613	0.000649897	0.000574575	0.000716027	-6.1822e-05
	0.00225	-0.00575351	-0.009325	-0.0107524	-0.0119942	-0.0157257	-0.0197163	-0.0256629	-0.0317765	-0.0437329	-0.0421299	-0.0424992		0.00225	-0.000328929	-0.000974108	-0.000518811	-0.0002455	-0.000342048	-0.000558959	0.000113189		0.00225	0.000484759	0.000660398	0.000721554	0.00107082	-0.000161946	0.000731039	0.000646796		0.00225	0.000288063	-0.000667719	0.000539492	0.000181876	0.000178952	-0.000365254	-0.000298867		0.00225	7.85998e-05	0.000708606	0.000449727	0.000607218	0.000276166	0.000514609	-0.000393819
	0.0023	-0.00641412	-0.00946408	-0.01062	-0.0121958	-0.0152335	-0.0204283	-0.0237301	-0.0310781	-0.0409786	-0.0412627	-0.0427906		0.0023	0.00012179	-0.00181916	-0.000802326	-0.00187897	-0.00118863	0.000355793	-0.000677838		0.0023	0.000377819	-0.000202898	-4.63539e-05	0.000636837	0.000392189	0.000299555	0.000201414		0.0023	-6.74693e-06	0.000581303	7.99018e-05	0.000372681	0.000491845	-0.00025457	0.000212942		0.0023	0.000228033	0.000692115	0.00025165	0.000468249	0.000847697	0.00055136	0.000628355
	0.00235	-0.00642474	-0.00943032	-0.0106926	-0.0118619	-0.0159844	-0.0202063	-0.0237623	-0.0310959	-0.0392907	-0.0404961	-0.0409039		0.00235	-0.00116475	-0.000341556	-0.00119233	-0.00163835	-0.0002531	-0.000699795	-0.000598911		0.00235	0.000697599	0.000276004	3.87131e-05	0.00116105	0.000293112	0.000359638	0.000994895		0.00235	-0.000750635	-0.00067607	-9.70365e-05	0.000830093	-0.000373996	5.73039e-05	9.31584e-05		0.00235	0.000385299	0.000607247	0.000327043	1.20891e-05	0.000470538	0.00103526	3.43073e-05
	0.0024	-0.00706945	-0.00929209	-0.01064	-0.0117171	-0.0148167	-0.018504	-0.023147	-0.0280722	-0.0391151	-0.0379054	-0.0392324		0.0024	-0.000449444	-0.000463515	-0.000570144	-0.00143441	-0.00138974	0.000163274	-0.00060904		0.0024	7.11298e-05	0.000533106	-0.00111915	0.00185215	0.000625097	0.0013949	0.000631929		0.0024	-0.00120515	0.00082377	0.000754279	0.000494219	0.000294876	-0.000917442	2.18222e-05		0.0024	0.000768981	0.000575654	0.000493906	0.000788777	3.20581e-05	-0.000294761	0.000342806
	0.00245	-0.00685101	-0.00921227	-0.011379	-0.011184	-0.0154218	-0.0193309	-0.0222546	-0.0273726	-0.0352907	-0.0371263	-0.038829		0.00245	-0.000365416	-0.000370834	-0.00104288	-0.00101637	-0.000585049	-0.0011178	-8.1348e-05		0.00245	0.000433811	-0.000707016	-0.000454828	0.0014512	0.00085698	0.000192323	0.000159895		0.00245	0.000381117	-0.00147694	0.000686714	0.000916218	-0.000627949	-0.000343597	-0.000225268		0.00245	0.000824505	0.000420658	0.000642605	0.000470469	0.000616104	0.000458505	-0.000476307
	0.0025	-0.00640591	-0.00991787	-0.00972077	-0.0104319	-0.0143426	-0.0179231	-0.0207626	-0.0247269	-0.0353734	-0.0348885	-0.0355223		0.0025	-0.00098448	-0.0014963	-0.000967656	-0.00140286	-0.0011779	-0.000806979	-0.000139766		0.0025	0.000818772	0.000319212	-7.39884e-05	0.00137392	-0.000613357	0.000369091	1.23527e-05		0.0025	0.000800975	-0.000343302	0.000534572	0.000932756	-0.000254119	-0.0007419	7.73319e-05		0.0025	0.000832025	0.000166141	0.00115549	2.88393e-05	0.000195081	-7.91194e-05	0.000418115
	0.00255	-0.00722486	-0.00834739	-0.00991459	-0.0104183	-0.0131959	-0.0162252	-0.0212919	-0.0240993	-0.0331144	-0.0326342	-0.0338096		0.00255	-0.000174469	-0.00120679	-0.000894806	-0.000935327	-0.000870422	-0.000435798	-0.000535167		0.00255	0.000117499	-6.3362e-05	0.000385352	0.00153103	-0.000252859	0.000115017	0.000617999		0.00255	0.000308454	4.67194e-05	0.00067695	0.000381806	0.000519735	-0.000144195	-0.000642712		0.00255	0.000836162	0.00103598	0.000650934	-0.000354608	7.85448e-06	0.000328404	0.000164666
	0.0026	-0.00613734	-0.00901526	-0.00984842	-0.010609	-0.0130218	-0.0174317	-0.0204861	-0.0234464	-0.0322474	-0.0330887	-0.0340145		0.0026	-0.00020925	-0.0010757	-0.00130672	-0.000539843	-0.000963844	-0.00164471	-0.00104799		0.0026	0.000522819	0.0011344	0.000829388	0.00180135	-0.000133658	-0.000120435	-0.00055845		0.0026	0.000693352	-0.000625833	0.000400214	-0.000143558	-0.00117686	-0.0011052	-2.84257e-05		0.0026	0.000289172	0.000923937	0.000680709	-4.29792e-05	0.000753388	-0.000644849	-0.000562102
	0.00265	-0.00671552	-0.00837764	-0.00944981	-0.010066	-0.012555	-0.0151324	-0.0195783	-0.0212804	-0.0299164	-0.0292785	-0.032339		0.00265	-0.000674937	-0.00102556	-0.000730073	-0.000944392	-0.000750185	-0.000120288	-0.000540912		0.00265	0.000325239	0.000687878	-8.21993e-05	0.000437693	0.000657376	0.000300104	5.46625e-05		0.00265	-0.000269301	-0.000944097	-0.000491448	0.000130776	-9.05635e-05	-0.000123501	-0.00104622		0.00265	0.000529992	0.00055716	0.000697293	0.000690987	0.000445683	-0.000360079	0.000683268
	0.0027	-0.00699021	-0.00836791	-0.0091107	-0.0101173	-0.0128741	-0.0142262	-0.0168266	-0.020918	-0.0287846	-0.0287685	-0.0292336		0.0027	-0.00081958	-0.00049537	-0.00131321	-0.00127281	4.31692e-05	-0.00132985	-0.00104234		0.0027	4.91174e-05	0.000340333	0.000283462	0.00102326	0.000328695	-0.000604594	0.000423467		0.0027	-0.000557985	-0.0001047	-0.000780409	-0.000908307	0.000637746	-0.000541546	-0.000540324		0.0027	0.00088968	0.000778991	0.000197385	0.00089967	-0.000188615	-0.00125103	-0.000191641
	0.00275	-0.00657012	-0.00779378	-0.00880861	-0.00873506	-0.0115917	-0.013776	-0.0168967	-0.0175761	-0.0279624	-0.0280998	-0.0281848		0.00275	-0.000231788	-0.00104783	-0.000279774	-0.00056721	-0.000948787	-0.00200714	-0.000187785		0.00275	0.00019067	0.00107338	0.000300469	0.00211521	0.00100492	-3.84573e-05	-0.000142848		0.00275	-0.0003359	-0.0014728	0.000179538	0.0005643	0.000228056	-8.63603e-05	-0.000277435		0.00275	0.000948486	0.000746823	-4.31367e-05	-1.48493e-05	-0.00114271	-0.000545756	0.000127816
	0.0028	-0.00626112	-0.00764317	-0.00809199	-0.00828931	-0.0105835	-0.0117246	-0.014574	-0.0170728	-0.0259614	-0.0257998	-0.0293668		0.0028	-0.000407803	-0.000934648	-0.000831467	-0.000411327	-0.000551159	-0.000876129	-0.000440137		0.0028	0.000143122	0.000292332	-0.000194653	0.000530542	0.000647591	-0.000197664	0.000877841		0.0028	-3.394e-06	-0.00072827	0.00026494	0.00115162	0.00178445	-0.00156345	0.000430279		0.0028	0.000248617	0.00111065	0.00139775	-0.000178479	-4.17411e-05	-0.000612772	0.000102464
	0.00285	-0.00556306	-0.00750394	-0.00717435	-0.00746721	-0.0105899	-0.011629	-0.0143518	-0.0171772	-0.0224819	-0.026879	-0.0258495		0.00285	-0.000679423	-0.00118777	-0.000136356	-0.00190686	-0.000462696	-0.000311568	-0.00144714		0.00285	0.000730908	0.000395189	-0.000355071	0.00118873	0.000421418	-0.000299284	-4.16523e-06		0.00285	-0.000196488	-0.000701573	-0.000191117	-0.00124069	0.000468577	-0.0015066	0.000778112		0.00285	3.24378e-05	0.000408919	0.00153266	-0.00023448	0.000905984	0.000552188	-0.000363029
	0.0029	-0.00677483	-0.00714077	-0.00694029	-0.00817316	-0.0089488	-0.0106759	-0.01168	-0.0164474	-0.0244543	-0.0236725	-0.0252524		0.0029	-0.000410591	-0.000718867	-0.00123253	-0.00182992	-0.000183552	-0.00109627	-0.00128983		0.0029	0.000486896	0.00101885	0.000339853	0.000318475	-0.000447467	0.000501054	9.69776e-05		0.0029	-0.00124755	-0.00011173	8.423e-05	-7.43014e-05	-0.00133767	-0.00101515	-0.00122266		0.0029	0.000749718	0.000915805	0.0005815	-0.000302635	-4.01905e-05	2.39762e-05	-0.000518641
	0.00295	-0.00597141	-0.00679789	-0.00571115	-0.00678545	-0.00876836	-0.00775077	-0.0117028	-0.0153039	-0.0215983	-0.0245892	-0.0257731		0.00295	-0.000277821	-0.00119607	-0.00167173	-0.00193182	0.000120431	-4.16109e-05	-0.00113223		0.00295	0.000613679	0.000221312	-0.000323566	2.84152e-05	0.00100905	-1.27982e-05	-0.000477811		0.00295	0.000295476	0.000480996	-0.000460404	-0.000112806	-1.39635e-05	-0.000654858	-0.000258274		0.00295	0.000395581	0.00103406	0.00131809	-4.26519e-06	7.67391e-05	-0.000261252	-0.000467214
	t(s)	F_std(N)	F_std(N)	F_std(N)	F_std(N)	F_std(N)	F_std(N)	F_std(N)	F_std(N)	F_std(N)	F_std(N)	F_std(N)		t(s)	F_std(N)	F_std(N)	F_std(N)	F_std(N)	F_std(N)	F_std(N)	F_std(N)		t(s)	F_std(N)	F_std(N)	F_std(N)	F_std(N)	F_std(N)	F_std(N)	F_std(N)		t(s)	F_std(N)	F_std(N)	F_std(N)	F_std(N)	F_std(N)	F_std(N)	F_std(N)		t(s)	F_std(N)	F_std(N)	F_std(N)	F_std(N)	F_std(N)	F_std(N)	F_std(N)
	0	0	0	0	0	0	0	0	0	0	0	0		0	0	0	0	0	0	0	0		0	0	0	0	0	0	0	0		0	0	0	0	0	0	0	0		0	0	0	0	0	0	0	0
	5e-05	2.51508e-05	0.000677956	0.00145169	0.000375045	0.000470509	0.000545103	0.00523582	0.00495484	0.000272016	0.000204372	0.00321984		5e-05	0.000174429	0.000285338	0.000351138	0.00129242	0.00251704	0.000813098	0.000184888		5e-05	0.000374154	0.000224752	0.00128294	0.0013551	0.000562033	0.000532891	0.00331911		5e-05	0.000151843	0.000132299	0.000294317	0.000334593	0.000831824	8.44619e-05	0.00205096		5e-05	0.000193144	0.000126965	0.000321192	0.000221831	0.000784905	0.000439513	0.000431876
	0.0001	0.000168709	0.00246583	0.00317529	0.000421019	0.00203768	0.00284285	0.0131682	0.0174825	0.00422757	0.00308014	0.0169086		0.0001	0.000721354	0.00088099	0.00108372	0.00281698	0.0048985	0.00132144	0.000535122		0.0001	0.000379785	4.44032e-05	0.00116144	0.000860534	0.00126674	0.00161469	0.00605245		0.0001	0.000160699	8.00066e-05	0.000472434	0.000509868	0.00126469	0.000296078	0.00140232		0.0001	0.000181216	0.000213117	0.000796598	0.000245079	0.00117948	0.000152684	0.00026836
	0.00015	0.00020916	0.0040904	0.0032973	0.000635093	0.00323186	0.00493204	0.0156752	0.0258373	0.0152858	0.0146147	0.0313214		0.00015	0.000806311	0.000855762	0.00083995	0.00254192	0.00232834	0.000552206	0.000974455		0.00015	0.000260151	0.000198035	0.000848059	0.000742909	0.000685541	0.00112782	0.00366578		0.00015	9.56931e-05	7.14019e-05	0.000142966	0.00041752	0.000924425	0.000388251	0.000281304		0.00015	0.000148937	9.58005e-05	0.000350572	0.000296374	0.000146749	0.000851733	0.000726909
	0.0002	0.000396187	0.00469433	0.00222003	0.00126293	0.00343509	0.00556905	0.0121811	0.0222897	0.0189713	0.0216057	0.0247733		0.0002	0.000839788	0.000890626	0.00030778	0.00218353	0.00150472	0.00145509	0.00161174		0.0002	3.89588e-05	0.000152789	0.000316898	0.00151426	0.00107235	0.0011057	0.00043123		0.0002	0.000178978	0.000125132	0.000282178	0.00014482	0.000475354	0.000562754	0.000502493		0.0002	0.000179288	4.74745e-05	0.000190443	0.000526565	0.000425047	0.000394172	0.000543454
	0.00025	0.000906555	0.00490418	0.00199411	0.00201107	0.00333621	0.00654613	0.00849185	0.0142828	0.0135991	0.020576	0.0199719		0.00025	0.000906157	0.000129275	0.000207981	0.000783618	0.00187005	0.00239853	0.00237382		0.00025	0.00025882	0.000646535	0.000721049	0.000954327	0.000603823	0.00140141	0.00111273		0.00025	4.8203e-05	2.10425e-05	0.000456401	0.000268773	0.00048157	0.000233767	0.00141738		0.00025	0.000314955	0.000272404	0.000284701	9.70871e-05	0.000499577	0.000738808	0.000887491
	0.0003	0.00124312	0.00514649	0.0031759	0.00304574	0.00303369	0.00728903	0.00580294	0.00729858	0.0114544	0.0201044	0.0186476		0.0003	0.000669725	0.000385557	0.000556896	0.000630645	0.00333339	0.00267307	0.00217613		0.0003	0.000429962	0.00014028	0.000826868	0.00158197	0.00068087	0.0010748	0.00130332		0.0003	0.000153541	0.000295143	0.000301208	0.00031994	0.000452011	0.000707991	0.0019775		0.0003	0.000122667	0.000186099	0.00029741	0.000599593	0.000677047	0.000832488	0.00120284
	0.00035	0.00138044	0.00460362	0.00476874	0.00370175	0.00280742	0.00752891	0.00825497	0.00563	0.0095106	0.0191762	0.0198774		0.00035	0.000977277	0.000301215	0.00125636	0.00171235	0.00481581	0.00290945	0.00313569		0.00035	0.000416722	0.000313989	0.000359249	0.00210618	0.000696497	0.00115362	0.00215478		0.00035	7.99811e-05	0.000231376	0.000163794	0.0002441	0.000416195	0.000296738	0.00209923		0.00035	0.000231625	0.000224922	0.000371934	0.000251826	0.000572993	0.000198161	0.000620711
	0.0004	0.00201283	0.00446973	0.00602077	0.00471775	0.00197618	0.00662575	0.0115137	0.0101694	0.0137183	0.0171846	0.0238262		0.0004	0.000715957	0.000245584	0.0015606	0.00235152	0.00522167	0.00220461	0.00389728		0.0004	0.000807385	0.000480416	0.00091512	0.002303	0.00112842	0.000916563	0.00294321		0.0004	9.71402e-05	0.000156533	0.000149285	0.000407467	0.000570705	0.000294184	0.00195737		0.0004	0.000398037	4.38557e-05	0.000175715	0.000195102	0.00106881	0.000481675	0.000550749
	0.00045	0.00225016	0.00425107	0.00663679	0.00487961	0.00110882	0.00776975	0.0144821	0.0137417	0.0146249	0.0171406	0.0224779		0.00045	0.000181246	0.000512568	0.00178987	0.00284868	0.00607633	0.000901483	0.00456431		0.00045	0.000903967	0.000422373	0.000850401	0.00208405	0.000722063	0.000728754	0.00290402		0.00045	0.000413967	0.000167991	0.00055287	0.000177431	2.78396e-05	0.00069054	0.00235599		0.00045	0.000164134	0.000118834	0.000659951	0.000516062	0.000818419	0.000425234	0.000296959
	0.0005	0.00261696	0.00397427	0.00746618	0.00587524	0.000958213	0.00647208	0.0163096	0.0150054	0.015946	0.0137074	0.0241537		0.0005	0.000199482	0.000366586	0.00191953	0.00299156	0.00510936	0.00116563	0.00438448		0.0005	0.00104666	0.000409482	0.00107889	0.00172488	0.000454201	0.00018936	0.00264701		0.0005	0.000171191	0.00013375	0.00039682	0.000248092	0.000827661	0.000234674	0.00149661		0.0005	0.00040913	0.000478783	0.000574361	0.000918927	0.000712251	0.000697291	0.000778376
	0.00055	0.00306066	0.00418819	0.00841333	0.00612163	0.00132886	0.00702709	0.0172906	0.0166255	0.0153912	0.012512	0.0271526		0.00055	0.000358164	0.000661723	0.00321705	0.00265094	0.00443302	0.00192909	0.00481242		0.00055	0.00122856	0.00083477	0.000863681	0.0015386	0.000805309	0.000642271	0.00209363		0.00055	0.000378328	0.000314283	2.35887e-05	0.000236169	0.000221792	0.000551609	0.002025		0.00055	0.000424148	0.000150394	0.000594409	0.000413652	0.000704521	0.0006728	0.000455123
	0.0006	0.0032642	0.0044651	0.00898118	0.00627719	0.00107447	0.00591925	0.0181827	0.0174554	0.0160825	0.0102544	0.0292008		0.0006	0.000334545	0.000449738	0.00295902	0.00278393	0.00422101	0.00162129	0.00473252		0.0006	0.000966715	0.000524341	0.00102328	0.00202056	0.000473787	0.000134759	0.00236789		0.0006	0.000194058	0.000642422	0.000356245	0.000289331	0.000463612	0.000672364	0.00190967		0.0006	0.000503033	0.000127612	0.000847676	0.000243758	0.000621417	0.000271543	0.000222321
	0.00065	0.0032459	0.00411422	0.00907327	0.00627128	0.00197229	0.00633217	0.0175434	0.0189734	0.0172328	0.00894977	0.0313285		0.00065	0.000278108	0.000872319	0.0026328	0.00331529	0.00352079	0.00130978	0.00316562		0.00065	0.000984348	0.00049355	0.000747944	0.00139056	0.000423381	0.000679123	0.0022609		0.00065	8.64292e-05	9.37234e-05	0.000200753	0.000994974	0.000174648	0.000669244	0.00131461		0.00065	0.000461315	0.000300667	0.000381551	0.000144855	0.000650602	8.67987e-05	0.000698074
	0.0007	0.00334199	0.00407086	0.00847857	0.00627975	0.00137806	0.00612948	0.0179398	0.0177036	0.0169131	0.00885127	0.0314363		0.0007	0.000831429	0.000663254	0.00254292	0.0029858	0.00275476	0.00160814	0.00157596		0.0007	0.000715159	0.000740203	0.00106416	0.00136938	0.000387828	0.000457281	0.00101201		0.0007	0.00018065	0.000177982	0.000369054	0.000143665	0.00087527	0.000492954	0.00157225		0.0007	0.000469765	0.000243083	0.000322402	0.000875853	0.00103456	0.000865306	0.000259742
	0.00075	0.00365249	0.00375564	0.009157	0.00641323	0.00123542	0.00535161	0.0186513	0.0174884	0.0160476	0.00808865	0.0290982		0.00075	0.000373082	0.000343362	0.00297422	0.00240029	0.00124343	0.00171447	0.00250778		0.00075	0.000844332	0.000370035	0.000681173	0.00148136	0.000444082	0.000669038	0.00114744		0.00075	4.65818e-05	0.000333436	0.000449971	0.000559305	0.000412889	0.000356157	0.00100718		0.00075	0.00012277	0.000362355	0.000455777	0.000225637	0.000578483	0.00115373	8.8708e-05
	0.0008	0.00361693	0.00379031	0.00887881	0.00628924	0.00183448	0.00476387	0.0170206	0.01604	0.0145455	0.007265	0.026542		0.0008	0.000617465	0.000810041	0.00241445	0.00245187	0.000924885	0.00135069	0.00163212		0.0008	0.00108382	0.000529425	0.000552952	0.000828338	0.000369597	0.000211011	0.000987149		0.0008	0.000129611	0.000221135	0.000332266	0.000721465	0.000648948	0.000684395	0.00118189		0.0008	0.000322053	9.48909e-05	0.000373503	0.000600598	0.000652523	0.000609267	0.00091376
	0.00085	0.00340566	0.0038568	0.00858563	0.00589619	0.00247996	0.00445767	0.0157439	0.0143897	0.0139811	0.00675657	0.024083		0.00085	0.000583422	5.17965e-05	0.00145381	0.00220295	0.000347716	0.000877086	0.00125353		0.00085	0.000774576	0.000542308	0.000651104	0.000629665	8.25896e-05	0.000639004	0.000624948		0.00085	0.000244956	0.000343107	0.000329662	0.000153503	0.000422417	0.000344009	0.00082172		0.00085	0.000559833	0.000663604	0.000388226	0.000177751	0.000382495	0.000173633	0.00055853
	0.0009	0.00357494	0.00402884	0.00817599	0.00544195	0.00176718	0.00440561	0.0146242	0.0133764	0.0128963	0.00548373	0.0232734		0.0009	0.00110449	0.000511208	0.00121597	0.00218641	0.000520188	0.000344211	0.00150658		0.0009	0.000717412	0.000697149	0.000278159	0.00124111	0.000652109	0.000378193	0.000522232		0.0009	0.000301969	0.000453774	0.000279735	0.00046225	0.000675859	0.000580763	0.00069551		0.0009	0.000453188	0.000451918	0.000318593	0.000735777	0.000248352	0.000248005	0.00130754
	0.00095	0.00333657	0.00375412	0.00752856	0.00521573	0.00193797	0.00377452	0.012886	0.0121251	0.0125032	0.00598808	0.0201233		0.00095	0.000515517	0.000178423	0.00114955	0.00217361	0.000734005	0.000841411	0.00146903		0.00095	0.00077682	0.000590948	0.000626097	0.00092866	0.000269583	0.000517827	0.000741449		0.00095	0.000326552	0.000252307	0.000457364	0.000514963	0.000639608	0.000376132	0.000431804		0.00095	0.000461497	0.000392104	0.000541613	0.000710894	0.000590568	0.000762846	0.00138862
	0.001	0.00328289	0.00348651	0.00722639	0.0048767	0.00189228	0.0036734	0.012169	0.0118026	0.0115673	0.00544987	0.0179395		0.001	0.000608261	0.000246198	0.000242203	0.00055266	0.000560183	0.000805868	0.00101336		0.001	0.000408757	0.000430993	0.00074509	0.00133781	0.000696128	0.000123658	0.000636593		0.001	3.80486e-05	0.000102333	0.000175586	0.000389349	0.000325556	0.00101199	0.000404979		0.001	0.000743339	0.000514996	0.000965823	0.0013025	0.000359311	0.000315598	0.000469718
	0.00105	0.00310831	0.00353497	0.00663961	0.00422495	0.00136756	0.00297052	0.0115353	0.0115241	0.0112935	0.00558057	0.0167182		0.00105	0.000616225	0.000579075	0.00023088	0.000778911	0.000658526	0.00107833	0.00146845		0.00105	0.000854141	0.000530673	0.000286144	0.000440216	0.000752372	0.000124455	0.000331706		0.00105	5.97414e-06	0.000217797	0.000763121	0.000650694	0.000573751	0.000664198	0.000859926		0.00105	0.000126766	0.000447865	0.000117547	0.000263512	0.000629507	0.000756335	0.000460121
	0.0011	0.00276209	0.00322045	0.0064507	0.00449435	0.00171509	0.00325611	0.0105899	0.0105167	0.00971993	0.00559282	0.0142205		0.0011	0.000299151	0.000618006	0.000515267	0.000270395	0.000886968	0.00115308	0.000657481		0.0011	0.000244953	0.000573267	0.000417606	0.000380845	0.000438168	0.000102894	0.000448694		0.0011	5.1451e-05	0.000446633	0.000299733	0.000499092	0.000993309	0.000881353	0.000355131		0.0011	0.00036252	0.000500224	0.000911888	0.00118859	0.000587535	0.000286642	0.000626469
	0.00115	0.00308407	0.00291914	0.00583184	0.00356065	0.00101509	0.00289512	0.0104358	0.0104505	0.00995379	0.00548008	0.0111647		0.00115	0.000572299	0.000452352	0.00059522	0.00114695	0.000729418	0.000691036	0.00101952		0.00115	0.000482915	0.000530899	0.000828908	0.00116813	0.000389402	0.000660407	0.000454104		0.00115	0.000911735	0.000875821	0.000286579	0.0010944	0.00112153	0.000717155	0.000208192		0.00115	0.000321036	0.000204075	0.000946916	0.000268743	0.000659867	0.0013595	0.000530436
	0.0012	0.00290245	0.00320513	0.00495135	0.00328162	0.00125226	0.00268281	0.00855401	0.00877181	0.00886109	0.00621821	0.0106778		0.0012	0.00123999	0.000405197	0.00056043	0.00020558	0.0010138	0.000259805	0.000670151		0.0012	0.000771633	0.00059221	0.000877432	0.000587377	0.000387809	0.000575089	0.00124081		0.0012	8.19396e-05	0.000707289	0.00128487	0.000909636	0.000980592	0.000363935	0.000748111		0.0012	0.000263143	0.000603408	0.000259618	0.000676821	0.000352939	6.48128e-05	0.00151962
	0.00125	0.0022646	0.0026987	0.00451624	0.00313494	0.00146626	0.00260409	0.00807348	0.00788993	0.00765493	0.00514768	0.00929179		0.00125	0.000890397	0.000718194	0.00105471	0.000330846	0.000288501	0.000977742	0.000276486		0.00125	0.000518908	0.000495252	0.000448093	0.000597732	0.0006512	0.00069598	0.000858807		0.00125	0.000448619	0.000507403	0.00128125	0.000734894	0.000211284	0.000300202	0.00172802		0.00125	0.000291239	0.000812538	0.000397879	0.000645222	0.000386798	0.0011845	0.000104749
	0.0013	0.00205431	0.00272492	0.00438871	0.00337278	0.000999085	0.00247099	0.00752151	0.0072243	0.00534276	0.00486757	0.0053737		0.0013	0.000221818	0.00105087	0.000385595	0.000270474	0.000988187	0.00133582	0.00160331		0.0013	0.000149582	0.000110486	0.000490498	0.000782242	0.00129172	0.00034707	0.00110411		0.0013	0.000306056	0.000468854	0.000475954	0.000557315	0.000838878	0.000954084	0.000385363		0.0013	0.000508294	0.000457646	0.000440916	0.000446234	0.000995644	0.000750585	0.000376052
	0.00135	0.00208062	0.00229005	0.00398724	0.00283502	0.00164114	0.00249571	0.00612764	0.00578876	0.00426171	0.00314183	0.00429228		0.00135	0.000543989	0.000568608	0.000361043	0.000368396	0.000500179	0.00124446	0.00104402		0.00135	0.000520929	0.000210791	0.000466584	0.000845164	0.00100518	0.00153355	0.000824869		0.00135	4.7609e-05	0.000376302	0.000912724	0.000578463	0.00069777	0.000298766	0.00128533		0.00135	0.000247881	0.000798722	0.000475889	0.000315194	0.00042593	0.00107347	0.000493205
	0.0014	0.00178459	0.00206894	0.00392813	0.00256798	0.000527646	0.00199068	0.00541927	0.00491545	0.00232603	0.00479755	0.00159277		0.0014	0.000714648	0.000403276	0.000975931	0.000786845	0.00189198	0.00114591	0.000493134		0.0014	0.000309963	0.00070899	5.03759e-05	0.000513848	0.000285743	0.000632402	0.000533566		0.0014	0.000619465	0.000433951	0.000738486	9.48823e-05	0.000861508	0.000972687	0.000950679		0.0014	0.000391526	0.000583202	0.000315056	0.000681598	7.24797e-05	0.000744794	0.000866277
	0.00145	0.00174321	0.00197745	0.0029657	0.00184004	0.00151604	0.00187078	0.00495949	0.00552251	0.00333537	0.00363645	0.00254995		0.00145	0.000961795	0.00117484	0.00101944	0.000536061	0.00110318	0.000502875	0.000551447		0.00145	0.000230679	0.000371483	0.000355528	0.000865647	0.000512919	0.000442713	0.00113699		0.00145	0.000241262	0.000575678	0.000225242	0.00085666	0.00027302	0.000924401	0.00146887		0.00145	5.69427e-05	0.000303227	4.39638e-05	0.000894627	0.00023617	0.000327438	0.000237946
	0.0015	0.00160779	0.00200139	0.00321383	0.00191967	0.000390168	0.00251311	0.00295836	0.00373528	0.00262202	0.00372623	0.00146879		0.0015	0.00062004	0.000249319	0.00117256	0.000778003	0.000760835	0.0019505	0.000697562		0.0015	0.00017623	0.00141026	0.00081322	0.000771738	0.00128379	0.000347851	0.000520345		0.0015	0.000571837	0.000294988	0.000456812	0.000224623	0.000237581	0.000325195	0.000828579		0.0015	0.000485705	0.000412245	0.000828802	0.000800543	0.0014454	0.00041711	0.00104794
	0.00155	0.00140334	0.00150489	0.00218776	0.00273118	0.000507746	0.00150041	0.00210113	0.00269813	0.00199353	0.00142405	0.000863823		0.00155	0.00121872	0.000831748	0.00137419	0.000508979	0.000480799	0.000835736	0.000378594		0.00155	0.000611378	0.000531539	0.00105252	0.000621056	0.000426045	0.00120444	0.000904451		0.00155	0.000441299	0.000859162	0.000524345	0.000756488	0.000538109	0.000905243	0.000780256		0.00155	0.000225108	7.44948e-05	0.00051676	0.000202922	0.0010037	0.00117778	0.00110457
	0.0016	0.00119569	0.00180434	0.00206523	0.00157076	0.00143254	0.00202024	0.000275349	0.00177191	0.000775916	0.00252803	0.00249427		0.0016	0.000817911	0.000727757	0.000875902	0.000989282	0.000404244	0.00125902	0.000560345		0.0016	0.000512826	0.000745404	0.00048874	0.000899408	0.000326511	0.00059007	0.00119101		0.0016	0.000686384	0.00101006	0.000537719	0.00139901	0.00102605	0.000649418	0.000564827		0.0016	0.000686906	0.000588558	0.000791121	0.000291267	0.000235944	0.000688774	0.000756695
	0.00165	0.000962421	0.00123296	0.00222782	0.000454262	0.000437387	0.00192535	0.000990847	0.00102653	7.46537e-05	0.000583692	0.00386893		0.00165	0.000806635	0.000229577	0.000967188	0.000868989	0.000797701	0.000773005	0.00170078		0.00165	0.000161566	0.000385871	0.000455131	0.000245527	9.19228e-05	0.000946762	8.69545e-05		0.00165	0.000631447	0.000830626	0.000504777	0.000608107	0.000601487	0.000243965	0.000776686		0.00165	0.000451254	0.000121276	0.000766411	0.000369605	0.000138765	0.000372406	0.00120538
	0.0017	0.000865674	0.000237644	0.000833546	0.000464054	0.000462307	0.00174912	0.00067184	0.000323448	0.00126378	0.000616573	0.005431		0.0017	0.000260084	0.00123941	0.000692347	0.000663043	0.00128094	0.00109304	0.00155892		0.0017	0.000762527	0.000816057	0.000614946	0.000141048	0.000724722	0.000659859	0.000429865		0.0017	0.00044148	0.000953231	0.000523612	0.00107408	0.00184407	0.000832067	0.00144698		0.0017	0.000316489	0.000198994	0.000487849	0.000896713	0.00049675	0.000894915	0.00097944
	0.00175	0.0008125	0.000417967	0.00125346	0.00149115	0.00133253	0.000881522	0.00202749	0.0010605	0.00197418	0.00190796	0.00248476		0.00175	0.000374911	0.000585631	0.00111898	0.000621729	0.0014724	0.000923647	0.00204659		0.00175	0.000806443	0.000388255	0.00056595	0.00101269	0.000880524	0.00126884	0.000386642		0.00175	0.000444969	0.000432179	0.000630291	0.000880415	0.000296765	0.000998999	0.000391928		0.00175	0.00033219	0.00031201	0.00060879	0.000468089	0.000685042	0.00149085	0.000199145
	0.0018	0.000665112	0.000749906	0.00082381	0.00207154	0.00189013	0.000999473	0.00142169	0.000739925	0.000858443	9.15489e-05	0.00223427		0.0018	0.000453028	0.000604086	0.000768201	0.00102455	0.000753326	0.000519558	0.00112673		0.0018	0.000253854	0.000455141	0.000858875	0.00118397	0.000995749	0.0013645	0.000511347		0.0018	0.000468385	0.000877073	0.000539241	0.00057595	0.000308523	0.000179267	0.000944994		0.0018	0.000458416	0.000406768	0.000363205	0.000697745	0.000746756	0.00105241	0.00138248
	0.00185	0.000397074	0.000615733	0.00143509	0.00158111	0.00151871	0.000697334	0.00286845	0.00129907	0.00202047	0.0010012	0.0022722		0.00185	0.000385185	0.000539115	0.000980447	0.000564267	0.000741047	0.00223719	0.000867899		0.00185	0.000194102	0.000844798	0.00013528	0.000621187	0.000693621	0.0010432	0.000141777		0.00185	0.00046376	0.000672871	8.41188e-05	0.000849232	0.00123468	0.00136987	0.000638824		0.00185	0.000680119	0.000807742	0.000776315	0.000347591	0.000761847	0.000217275	0.00114467
	0.0019	0.000491122	0.000823534	0.0012567	0.00211701	0.000424783	0.00217502	0.00314488	0.00197816	0.00324264	0.00185156	0.00192712		0.0019	0.000954331	0.00102912	0.00125088	0.00161693	0.000479919	0.000449293	0.000669934		0.0019	0.00075401	0.000548614	0.000658476	0.00107019	0.0011275	0.00163859	0.000391345		0.0019	0.000411834	0.0004343	0.00106595	0.000279774	0.00097818	0.000984258	0.00128536		0.0019	0.000103165	0.000839667	0.0016571	0.000926947	0.000923325	0.00178826	0.000275147
	0.00195	0.000902449	0.00102348	0.00132144	0.0022246	0.00132134	0.00130482	0.00367769	0.0015641	0.00344144	0.000843226	0.00083663		0.00195	0.00134348	0.000939024	0.000411142	0.000865829	0.00145648	0.000979824	0.000431184		0.00195	0.000380643	0.000898876	0.000444047	0.000620704	0.00136177	0.000433768	0.000631306		0.00195	0.000634012	0.000979853	0.000801741	0.000128911	0.000375773	0.00134768	0.00140055		0.00195	0.000987123	0.000141725	0.000378214	0.00126012	0.000743643	0.00134243	0.00164255
	0.002	0.000490844	0.00115692	0.00167441	0.00166357	0.00197578	0.00171699	0.0037066	0.00183492	0.00450655	0.00103566	0.00228226		0.002	0.00144218	0.000426218	0.00105155	0.000854047	0.00141773	0.00121552	0.00021815		0.002	0.000304043	0.000155072	0.000991592	0.000269248	0.000584421	4.65313e-05	0.000315764		0.002	0.000372321	0.00117322	0.00129385	0.000899107	0.00142603	0.0005833	0.00120555		0.002	0.000626768	0.00078967	0.000224274	0.000739721	0.000883353	0.000486097	0.00113039
	0.00205	0.000215654	0.00166347	0.00195187	0.00149669	0.000421589	0.00180244	0.0033082	0.00028786	0.0039853	0.00298679	0.00521162		0.00205	0.000692706	0.000694207	0.00114036	0.000800155	0.00101729	0.000644616	0.00168867		0.00205	0.000429089	0.00100614	0.000242744	0.0012653	0.000700436	0.000854603	0.00135058		0.00205	0.000767506	0.000789484	0.000289111	0.000269954	0.000839113	0.000435808	0.000835711		0.00205	0.000652985	0.000950123	0.000841928	0.000536233	0.000598599	0.000251068	0.000516955
	0.0021	0.000396577	0.00120996	0.00131121	0.0013312	0.00156786	0.00241433	0.00369732	0.000969467	0.00376976	0.000290612	0.00444381		0.0021	0.000102402	0.000725494	0.00117539	0.000814432	0.00132918	0.00155979	0.00178701		0.0021	0.000940174	0.000719992	0.000964806	0.00035251	0.0018816	0.000514456	0.000417487		0.0021	0.00045615	0.000295667	0.000522044	0.000368505	0.00139644	0.0018135	0.000244908		0.0021	0.000267609	0.00151123	0.000443544	0.000689114	0.0011518	0.000388755	0.00082332
	0.00215	0.000560768	0.000876002	0.00165971	0.00226239	0.000965304	0.00191004	0.00349789	0.000895022	0.00435083	0.00175481	0.00484262		0.00215	0.000613016	0.00156643	0.00142811	0.000853767	0.000893717	0.00146944	0.00137854		0.00215	0.000597014	0.000425769	0.000317409	0.00172787	0.00125175	0.000992675	0.000919183		0.00215	0.000443207	0.000109367	0.000926369	0.00048029	0.00061944	0.00126238	0.000850366		0.00215	0.000481887	0.000770672	0.000653322	0.000749544	0.000516792	0.000752814	0.000104635
	0.0022	0.00109776	0.00219542	0.000860563	0.00179773	0.00100088	0.00185263	0.00353937	0.00116712	0.00203753	0.00218289	0.00600963		0.0022	0.000312391	0.000514031	0.000496282	0.000530726	0.00109235	0.000680067	0.000958744		0.0022	0.00034266	0.000869667	5.05665e-05	0.00131802	0.00155261	0.000351317	0.000616697		0.0022	0.000565577	0.000517253	0.000596879	0.00125559	0.000590937	0.000583583	0.000954523		0.0022	0.000646484	0.000132715	0.000495415	0.000825037	0.000526633	0.00111392	0.000708231
	0.00225	0.00110431	0.00143356	0.00155472	0.00184948	0.000656764	0.00181141	0.00477369	0.00294712	0.00325186	0.00300885	0.00740706		0.00225	0.00076674	0.000539707	0.000383907	0.000493403	0.000811764	0.00105463	0.00127746		0.00225	0.000866688	0.00118165	0.000178035	0.000480587	0.00104565	0.000543879	0.000733766		0.00225	0.000585634	0.00111765	0.000767748	0.000435762	0.000578972	0.000860791	0.000667333		0.00225	0.000291866	0.000956105	0.000766134	0.00110386	0.000752554	0.000670736	0.000516543
	0.0023	0.000818835	0.00111689	0.000843149	0.0012426	0.0011267	0.00195698	0.00346089	0.00322709	0.00395755	0.00199214	0.004777		0.0023	0.00100878	0.000445807	0.00116661	0.00168233	0.000186497	0.00171779	0.000603033		0.0023	0.000560674	0.000789296	0.000818177	0.000876394	0.00122462	0.00072646	0.000574343		0.0023	0.000230463	0.000137187	0.000202663	0.00115065	0.000760979	0.000787189	0.000627274		0.0023	0.000439789	0.000629512	0.000376939	0.0017186	0.00023752	0.00204139	0.000466264
	0.00235	7.34604e-05	0.00142796	0.00207316	0.00146429	0.00109862	0.00118987	0.00364823	0.00243178	0.00172859	0.00115444	0.00592707		0.00235	0.000249338	0.000235597	0.000375436	0.000969971	0.000611871	0.00128448	0.00139101		0.00235	0.000343676	0.000340431	0.000486837	4.30978e-05	0.0011128	0.000478702	0.00179545		0.00235	0.000788153	0.00149377	0.00110918	0.000766763	0.000537656	0.000274681	0.00175834		0.00235	0.000451994	0.000210892	0.000727265	0.000768631	0.00131673	0.000544364	0.00100998
	0.0024	0.00046679	0.000972909	0.00175941	0.00135389	0.00146901	0.00235628	0.00322574	0.00224162	0.00463769	0.00332076	0.00554009		0.0024	0.00104331	0.000541073	0.000354554	0.000570802	0.0016471	0.0011337	0.000777635		0.0024	0.000307956	0.000154615	0.00118256	0.00152705	0.00103245	0.000628911	0.000844139		0.0024	0.000506348	0.000660804	0.000893078	0.000632895	0.000689057	0.000512759	0.00121507		0.0024	0.000872098	0.000243291	0.000732823	0.000541699	0.00052966	0.000130074	0.000591624
	0.00245	0.00100791	0.000985294	0.00194957	0.000877126	0.000915149	0.00130272	0.00327155	0.00248606	0.00347387	0.00153016	0.00509384		0.00245	0.000467941	0.000180671	0.000505554	0.00113188	0.000771893	0.00111817	0.00134812		0.00245	0.00134273	0.000953784	0.00138714	0.000197475	0.00147416	0.000369772	0.000955476		0.00245	0.000154453	0.000508706	0.00150714	0.000271307	0.00223223	0.00111498	0.00132252		0.00245	0.0006709	0.00137047	0.000659518	0.000455043	0.000964864	0.000629032	0.000815157
	0.0025	0.000928373	0.000579263	0.0015633	0.00187271	0.00132211	0.00228961	0.00320299	0.00223769	0.00267595	0.00153202	0.00801002		0.0025	0.000934094	0.000822624	0.00108075	0.00110359	0.000579427	0.000618907	0.00096993		0.0025	0.000798235	0.000918735	0.000881803	0.00147498	0.00118376	0.00120651	0.000257867		0.0025	0.00034578	0.000480325	0.000365749	0.000714415	0.000890984	0.00153699	0.000741348		0.0025	0.00124267	0.000529686	0.00107056	0.000735728	0.00060174	0.00162077	0.00104106
	0.00255	0.000959844	0.00108457	0.00110035	0.00129888	0.00155734	0.00112529	0.00265279	0.00208678	0.00370178	0.000895948	0.00762475		0.00255	0.000796477	0.000706874	0.00127056	0.00159084	0.00111856	0.000551051	0.000768448		0.00255	0.000376515	0.00023269	0.00062945	0.00191939	8.01813e-05	0.00118497	0.000895041		0.00255	0.00101801	0.00169251	0.000807955	0.00135855	0.00101862	0.00146531	0.000553048		0.00255	0.000924772	0.000511995	0.00128314	0.000939774	0.00101767	0.00128357	0.000967124
	0.0026	0.00108601	0.00131268	0.00197659	0.00130466	0.00272694	0.00216974	0.00303477	0.00251289	0.00149144	0.0029302	0.00638514		0.0026	0.000868586	0.000512834	0.00145305	0.000968375	0.000900478	0.00106825	0.000580158		0.0026	0.000609879	0.000656957	0.000555479	0.000117796	0.000815268	0.000668883	0.000872199		0.0026	0.000575978	0.000310919	0.000819217	0.00183471	0.000273528	0.00131545	0.000526515		0.0026	0.000194894	0.000371622	0.000464808	0.000429809	0.000432812	0.00126676	0.00100665
	0.00265	0.0016552	0.000264562	0.00194068	0.00115476	0.00132549	0.00106028	0.00331435	0.00276588	0.00285346	0.00314096	0.00520765		0.00265	3.60029e-05	0.00102855	0.00125855	0.00078223	0.00113667	0.000497057	0.000845734		0.00265	0.000181866	0.000520632	0.000838153	0.0013378	0.00105059	0.000663514	0.000396517		0.00265	0.000338364	0.00093619	0.0013372	0.000717241	0.000322738	0.000175306	0.000789993		0.00265	0.000500422	0.00115539	0.00126415	0.00110171	0.000378153	0.00112732	0.00028893
	0.0027	0.00101699	0.000680679	0.00132901	0.00186953	0.000549743	0.00146831	0.00176127	0.00246851	0.00238263	0.00164079	0.00530477		0.0027	0.000754402	0.000904775	0.000515749	0.000548865	0.00103947	0.00115149	0.000311128		0.0027	0.000918064	0.00122216	0.000926628	0.0013256	0.000612283	5.96732e-05	0.00142979		0.0027	0.000244826	0.000578013	0.000909824	0.00109962	0.000918951	0.000648503	0.000436264		0.0027	0.000829286	0.000855367	0.000982302	0.00128468	0.000672973	0.000421593	0.00178077
	0.00275	0.000716171	0.000689907	0.00109111	0.000413473	0.000669758	0.000237114	0.00293495	0.00274192	0.00295739	0.00252862	0.00497106		0.00275	0.000340045	0.00168156	0.000964936	0.00128718	0.000449545	0.000247844	0.00086611		0.00275	0.000621224	0.000692846	0.00119787	0.00165863	0.000419244	0.000245563	0.000483551		0.00275	0.00172697	0.00024649	0.000659119	0.000681013	0.00067282	0.000802116	0.00111435		0.00275	0.00113017	0.000222663	0.000460261	0.0013066	0.00137269	0.00088498	0.000775316
	0.0028	0.00095906	0.000755262	0.000792863	0.000711511	0.000903159	0.00105371	0.00374092	0.00344046	0.000498861	0.00502795	0.00465496		0.0028	0.000598925	0.000247299	0.00108456	0.000642371	0.000128253	0.00113062	0.000610924		0.0028	0.000239242	0.000586639	0.00113715	0.000735424	0.00156454	0.00149639	0.000905673		0.0028	0.000531077	0.00080194	0.000923035	0.001748	0.000567605	0.00073601	0.000982057		0.0028	0.000703924	0.00051659	0.000737024	0.00054763	0.00062832	0.00131276	0.000296243
	0.00285	0.00119004	0.000848905	0.00108452	0.00122661	0.000985851	0.000699457	0.000866698	0.00160043	0.00212769	0.0010309	0.00152717		0.00285	0.000784892	0.00101957	0.000702261	0.00046279	0.000928418	0.000836869	0.00114142		0.00285	0.000411453	0.000402758	0.000674022	0.00120032	0.000419399	0.000880228	0.00195264		0.00285	0.000828232	0.000353906	0.000866366	0.000542762	0.000968591	0.0013227	0.000627456		0.00285	0.000654977	0.000794194	0.000886082	0.000595068	0.000698825	0.000213035	0.00134622
	0.0029	0.000667856	0.00107273	0.00108118	0.00062651	0.00147594	0.000680089	0.00239699	0.00682151	0.00176602	0.00305632	0.00312039		0.0029	0.000285224	0.000545135	0.00163902	0.00189759	0.00106808	0.00117868	0.000763869		0.0029	0.000496185	0.00068213	0.000764004	0.00129129	0.0010877	0.00232581	0.000525874		0.0029	0.000878737	0.000542609	0.000328436	0.00191909	0.000412906	0.000287208	0.000727919		0.0029	0.000515149	0.00151121	0.000826563	0.00244475	0.000551803	0.000776705	0.000959909
	0.00295	0.000417984	0.000908031	0.00118967	0.00057819	0.00211745	0.000429163	0.00184525	0.00125112	0.00291171	0.00259907	0.000969387		0.00295	0.0014099	0.00160441	0.000612374	0.000943525	0.00144647	0.000625582	0.000922943		0.00295	0.000723379	0.000768957	0.000334651	0.000774526	0.00127063	0.000511305	0.000507536		0.00295	0.000359877	0.000888951	0.00114419	0.000589739	0.00167897	0.000356812	0.000488851		0.00295	0.00033571	0.00143068	0.00127804	0.000438118	0.000643873	0.000558605	0.000518876
[truncated: 8 more columns]

## Sheet: Fig3
	Gel I											Gel II											Gel III											Gel IV											Gel V
	Sphere											Sphere											Sphere											Sphere											Sphere
	Ca	Ca_std	theta	theta_std	Pi	Pi_std	Z	Z_std	H	H_std		Ca	Ca_std	theta	theta_std	Pi	Pi_std	Z	Z_std	H	H_std		Ca	Ca_std	theta	theta_std	Pi	Pi_std	Z	Z_std	H	H_std		Ca	Ca_std	theta	theta_std	Pi	Pi_std	Z	Z_std	H	H_std		Ca	Ca_std	theta	theta_std	Pi
	0.00870884	8.33013e-05	NaN	NaN	0.0709352	0.00762842	NaN	NaN	1.22111	0.125366		0.00994745	0.000732909	NaN	NaN	0.126251	0.0051328	NaN	NaN	2.00985	0.0976271		0.00422115	0.000230317	NaN	NaN	0.0714371	0.00819023	NaN	NaN	1.90215	0.231614		0.0279691	0.000242028	NaN	NaN	0.2546	0.0358107	NaN	NaN	2.17644	0.299554		0.0696281	0.00125041	NaN	NaN	0.466833
	0.0152207	0.00074535	NaN	NaN	0.10499	0.019817	NaN	NaN	1.28947	0.210185		0.0186145	0.000162288	NaN	NaN	0.179712	0.00857997	NaN	NaN	1.96195	0.0957256		0.00879319	0.000192498	NaN	NaN	0.109699	0.0109273	NaN	NaN	1.87691	0.166284		0.0455777	0.000761318	NaN	NaN	0.392266	0.0298939	NaN	NaN	2.50125	0.167678		0.115559	0.00203395	NaN	NaN	0.651164
	0.0240594	0.000139535	NaN	NaN	0.150521	0.0114662	NaN	NaN	1.40898	0.111993		0.0292514	0.000511607	NaN	NaN	0.201503	0.0429897	NaN	NaN	1.67807	0.363904		0.0126626	0.000174933	NaN	NaN	0.132996	0.0183385	NaN	NaN	1.8286	0.243074		0.0661904	0.00116109	NaN	NaN	0.392011	0.0517341	NaN	NaN	2.00102	0.285333		0.171274	0.00140142	NaN	NaN	0.843885
	0.0421771	0.000647259	NaN	NaN	0.17173	0.00540951	NaN	NaN	1.14762	0.0335816		0.0500054	0.000601409	NaN	NaN	0.275984	0.00793607	NaN	NaN	1.66552	0.0591885		0.0169049	0.000175706	NaN	NaN	0.149994	0.0141862	NaN	NaN	1.73441	0.155945		0.112908	0.00043126	NaN	NaN	0.601481	0.141799	NaN	NaN	2.22643	0.52602		0.289126	0.00510336	NaN	NaN	1.10473
	0.0646955	0.000997695	NaN	NaN	0.193035	0.0170548	NaN	NaN	0.998536	0.096604		0.0787799	0.000634754	NaN	NaN	0.27663	0.00296325	NaN	NaN	1.27076	0.0165426		0.0218414	0.000268632	NaN	NaN	0.184369	0.00260864	NaN	NaN	1.8286	0.0191876		0.178797	0.0083047	NaN	NaN	0.531966	0.0765192	NaN	NaN	1.4936	0.199719		0.44247	0.00486168	NaN	NaN	1.42763
																							0.0301472	0.000759051	NaN	NaN	0.231791	0.0175721	NaN	NaN	1.89381	0.117616
																							0.045926	0.00448149	NaN	NaN	0.295454	0.0347665	NaN	NaN	1.891	0.342784
																							0.0665323	0.00594048	NaN	NaN	0.35723	0.028597	NaN	NaN	1.82622	0.250728
																							0.100981	0.000925161	NaN	NaN	0.407953	0.0334879	NaN	NaN	1.6143	0.126606
																							0.127833	0.00123516	NaN	NaN	0.483399	0.0387036	NaN	NaN	1.66111	0.137772
																							0.15695	0.0044371	NaN	NaN	0.48732	0.0555419	NaN	NaN	1.47882	0.14447
	10^4 cSt											10^4 cSt											10^4 cSt											10^4 cSt											10^4 cSt
	Ca	Ca_std	theta	theta_std	Pi	Pi_std	Z	Z_std	H	H_std		Ca	Ca_std	theta	theta_std	Pi	Pi_std	Z	Z_std	H	H_std		Ca	Ca_std	theta	theta_std	Pi	Pi_std	Z	Z_std	H	H_std		Ca	Ca_std	theta	theta_std	Pi	Pi_std	Z	Z_std	H	H_std		Ca	Ca_std	theta	theta_std	Pi
	0.00941194	0.000663062	0.693488	0.0423081	0.0575447	0.0049283	0.00862442	0.000729731	0.945253	0.0484014		0.0107687	0.000153086	0.741426	0.00807551	0.0683147	0.000690498	0.0100224	0.00013938	1.03568	0.00543907		0.026235	0.000282831	1.20032	0.0116559	0.140575	0.00943541	0.0274103	0.000337041	1.24924	0.087701		0.0231697	0.000538022	1.25965	0.0174684	0.19032	0.00508533	0.0244903	0.000639339	1.82185	0.0290802		0.0617523	0.00115879	2.08049	0.0440901	0.434281
	0.0126067	0.000193544	0.703501	0.008552	0.0759431	0.00219529	0.0115865	0.000211448	1.04739	0.0243818		0.0143512	0.000128299	0.727081	0.00942351	0.0891105	0.00425386	0.0132944	0.000157046	1.13731	0.0601027		0.0350587	0.000290218	1.1939	0.00995938	0.177928	0.00600632	0.036582	0.000324891	1.32843	0.0403744		0.0309386	0.000746127	1.2804	0.00953319	0.238248	0.00145097	0.0328294	0.000795943	1.91781	0.0278502		0.0800654	0.0012688	2.04351	0.0417044	0.489512
	0.0203154	0.000163191	0.682961	0.00657246	0.107059	0.00466635	0.0185388	0.000183354	1.10906	0.0502513		0.0235402	0.000230939	0.747197	0.0262034	0.134916	0.0031967	0.0219493	0.000379584	1.27937	0.0316005		0.0547518	0.000195403	1.16954	0.0591742	0.275179	0.0244151	0.0568398	0.000665348	1.57238	0.138538		0.0497729	0.000655351	1.27587	0.0159206	0.322643	0.0106857	0.0527708	0.000844427	1.95253	0.0750403		0.129151	0.000573554	2.04706	0.0264575	0.658663
	0.027592	9.95816e-05	0.702639	0.00315277	0.140529	0.00478061	0.0253513	0.000110137	1.21144	0.0420169		0.0320549	0.000258017	0.73252	0.0247194	0.169742	0.00723803	0.0297464	0.000439367	1.33732	0.0543394		0.0722629	0.000652846	1.13706	0.0273219	0.304028	0.0138997	0.0745202	0.000275804	1.47076	0.0640754		0.0693718	0.00033191	1.28288	0.0119165	0.399382	0.00194114	0.0736459	0.00051635	1.98008	0.010874		0.177082	0.000277454	2.03824	0.0252643	0.802557
	0.0424258	0.000435817	0.688774	0.0200607	0.192068	0.00632245	0.038793	0.000556611	1.27889	0.0342754		0.0485031	0.00101273	0.734821	0.0136663	0.232767	0.00828781	0.0450471	0.00111606	1.43092	0.0654889		0.108029	0.00141581	1.21405	0.0435977	0.506919	0.0449673	0.11316	0.000495454	1.92665	0.169716		0.105879	0.000807022	1.26399	0.0189873	0.521215	0.0110831	0.112	0.000736593	2.00503	0.036844		0.268472	0.000534842	2.0398	0.0486835	1.05431
	0.0574908	0.00129547	0.692701	0.0193878	0.242756	0.0162432	0.0526444	0.00154088	1.34687	0.0807592		0.066203	0.00026919	0.715227	0.0152853	0.272106	0.010411	0.0610838	0.000105811	1.38743	0.0526775		0.145124	0.00201653	1.09738	0.0567608	0.495261	0.0252636	0.148356	0.000426251	1.57727	0.0906899		0.144035	0.000323713	1.25883	0.0279854	0.627515	0.000407033	0.152213	0.00115428	2.00699	0.0040082		0.362306	0.0043258	1.99487	0.057908	1.21299
	0.0707801	0.0026561	0.683855	0.0168241	0.279796	0.00979331	0.0645989	0.0020659	1.37189	0.0794604		0.0822912	0	0.723405	0.0174242	0.315255	0.0159226	0.0761359	0.00043936	1.41075	0.0712527		0.17608	0.00603817	1.15992	0.0274174	0.617694	0.0593524	0.18248	0.00727372	1.74961	0.13423		0.178702	0.000822573	1.25473	0.00929882	0.736341	0.0552813	0.188702	0.000605709	2.06947	0.160343		0.449784	0.00311273	1.99819	0.0438273	1.37127
	10^3 cSt											10^3 cSt											10^3 cSt											10^3 cSt											10^3 cSt
	Ca	Ca_std	theta	theta_std	Pi	Pi_std	Z	Z_std	H	H_std		Ca	Ca_std	theta	theta_std	Pi	Pi_std	Z	Z_std	H	H_std		Ca	Ca_std	theta	theta_std	Pi	Pi_std	Z	Z_std	H	H_std		Ca	Ca_std	theta	theta_std	Pi	Pi_std	Z	Z_std	H	H_std		Ca	Ca_std	theta	theta_std	Pi
	0.0110848	0.000177738	0.0688781	0.00151768	0.0362765	0.00230296	0.0058323	7.664e-05	0.540554	0.0349687		0.0130652	0.000116693	0.0751514	0.00245008	0.0441395	0.00227391	0.00701987	0.000113373	0.595826	0.0287241		0.0273001	0.000242711	0.117247	0.000284502	0.0921468	0.0112511	0.0163211	0.00015108	0.799367	0.0963552		0.0272752	3.66665e-05	0.126684	0.000547933	0.134699	0.0144804	0.016612	3.94545e-05	1.16922	0.125344		0.0683052	0.000366217	0.201665	0.0036789	0.269124
	0.0143886	0.000129749	0.0671236	0.00149415	0.0411321	0.00178026	0.00752435	0.000106019	0.524005	0.0208147		0.0167798	4.89549e-05	0.0776191	0.000874969	0.0579144	0.00408641	0.0090861	4.9896e-05	0.672856	0.0476777		0.0352575	6.77887e-05	0.118341	0.00107592	0.116256	0.00649869	0.0211253	8.66655e-05	0.865092	0.0483296		0.0351744	0.000207333	0.128034	0.0033388	0.150313	0.00508185	0.0214772	0.000260516	1.12021	0.0417483		0.0875153	8.51169e-05	0.196986	0.00134828	0.335815
	0.0220951	0.000110107	0.0695249	0.0016926	0.071772	0.00295721	0.0116521	0.000126207	0.706882	0.0271877		0.0258	0.000303831	0.0774751	0.000576526	0.0895861	0.000249322	0.0139641	0.000148256	0.804055	0.0051328		0.0568066	0.000203605	0.114428	0.00068008	0.181841	0.00717527	0.0337632	7.27304e-05	1.01641	0.0411744		0.0544527	0.000125757	0.128745	0.000737751	0.218132	0.00612838	0.0332932	0.000121975	1.25058	0.0357215		0.136139	0.000121334	0.206087	0.00388311	0.500993
	0.0298871	0.000164771	0.0668089	0.00167245	0.0944998	0.00107438	0.0156106	2.58958e-05	0.776516	0.010346		0.0344354	0.000354534	0.0758818	0.00161766	0.118113	0.00154744	0.0185452	0.000238059	0.891516	0.0167849		0.0750994	0.000899687	0.115633	0.0016543	0.21779	0.0213532	0.0447464	0.000382769	1.02973	0.10277		0.0732261	0.00013343	0.127391	0.000413326	0.291685	0.0148594	0.044658	0.000113581	1.40001	0.072827		0.18321	0.000425651	0.205132	0.000742313	0.637812
	0.044792	0.000459658	0.0673922	9.94211e-05	0.143993	0.00329757	0.0234459	0.000233789	0.928222	0.0240233		0.0512148	0.000450196	0.0753738	0.001736	0.178279	0.00432663	0.0275362	0.000171874	1.06034	0.0219094		0.109107	0.00162288	0.117271	0.00093427	0.348175	0.00438346	0.0652302	0.0008464	1.3155	0.0103405		0.109276	0.000476655	0.128189	0.00173493	0.402073	0.0206378	0.066743	0.000408281	1.51786	0.0817102		0.27355	0.00128446	0.203533	0.003705	0.895619
	0.0589644	0.000945823	0.0664147	0.00203973	0.1845	0.00722485	0.0307521	0.000267335	1.00868	0.0468073		0.0679949	0.000338085	0.0736884	0.00242246	0.218777	0.00680351	0.0363591	0.000124695	1.09775	0.0323533		0.149209	0.00178166	0.113937	0.00121823	0.43667	0.00982301	0.0885894	0.000838525	1.36728	0.0231412		0.144049	0.000484988	0.129201	0.00282401	0.525331	0.0115097	0.0881456	0.000580046	1.68007	0.0367207		0.360583	0.000497014	0.205133	0.0042167	1.10524
	0.0728422	0.00269794	0.0663598	0.00228901	0.225016	0.0100531	0.0379798	0.00122871	1.08424	0.064444		0.0819401	0.000122852	0.075351	0.00104585	0.268585	0.00782208	0.0440547	0.000154633	1.205	0.0356597		0.18195	0.00328685	0.114707	0.00152472	0.565424	0.0299176	0.108201	0.00162965	1.57254	0.0995085		0.176993	0.00205437	0.12924	0.00220609	0.606524	0.0409919	0.108317	0.00165251	1.71474	0.12574		0.444962	0.00463779	0.204147	0.000826774	1.29042
	10^2 cSt											10^2 cSt											10^2 cSt											10^2 cSt											10^2 cSt
	Ca	Ca_std	theta	theta_std	Pi	Pi_std	Z	Z_std	H	H_std		Ca	Ca_std	theta	theta_std	Pi	Pi_std	Z	Z_std	H	H_std		Ca	Ca_std	theta	theta_std	Pi	Pi_std	Z	Z_std	H	H_std		Ca	Ca_std	theta	theta_std	Pi	Pi_std	Z	Z_std	H	H_std		Ca	Ca_std	theta	theta_std	Pi
	0.0123764	4.05521e-05	0.00692222	3.54417e-05	0.0217697	0.00176856	0.00375189	8.76025e-06	0.303614	0.0249553		0.0132463	0.000115128	0.00785528	1.50779e-05	0.0273367	0.000522197	0.00413937	3.75677e-05	0.365993	0.00519994		0.0287292	0.000132637	0.0125129	5.61904e-05	0.0611922	0.00511161	0.010039	5.6242e-05	0.514852	0.0425428		0.0319128	0.000137307	0.0131628	6.90651e-05	0.0785639	0.00382921	0.0112877	3.50294e-05	0.620697	0.0316604		0.0799151	0.000393781	0.0203164	0.000551247	0.210994
	0.0155798	2.37796e-05	0.00696796	1.11427e-05	0.0281891	0.00209279	0.00473049	6.40665e-06	0.342395	0.0251301		0.0168329	2.61913e-05	0.00793981	2.21294e-05	0.0366731	0.00372001	0.00527369	1.17279e-05	0.42524	0.0428821		0.0354369	0.000150877	0.0124274	1.29331e-05	0.0748949	0.00307579	0.0123625	4.97043e-05	0.555587	0.0214654		0.0379931	0.00399767	0.0132606	4.0145e-05	0.0931685	0.00724071	0.0134629	0.00142294	0.663323	0.0186877		0.0968418	0.00033515	0.0207595	0.000314137	0.237525
	0.0233921	0.00054435	0.00698292	0.00011286	0.0449671	0.00159905	0.00710568	0.000138529	0.42819	0.020162		0.0255576	0.000297946	0.00795371	3.01535e-05	0.0607138	0.00286049	0.00801039	8.65065e-05	0.54794	0.02363		0.0534885	0.000510791	0.0125319	7.83514e-05	0.113987	0.00772049	0.0186973	0.000151071	0.660706	0.0482145		0.0599662	4.00773e-05	0.0130661	0.000167739	0.154314	0.0142215	0.0211727	5.81883e-05	0.834953	0.0769547		0.146681	0.00182913	0.0205001	0.000417555	0.358457
	0.0302906	7.8003e-05	0.00705639	3.77786e-05	0.0640228	0.00289589	0.00922499	1.38245e-05	0.521853	0.023516		0.0338049	0.000297063	0.00797808	6.00575e-05	0.0786014	0.00346001	0.010603	7.44023e-05	0.599958	0.0295065		0.0715485	0.00023331	0.0125269	1.83851e-05	0.161987	0.00405265	0.0250082	7.33928e-05	0.788352	0.0194835		0.0794418	0.000715178	0.0130458	5.45454e-05	0.191073	0.00999785	0.0280388	0.000235904	0.873439	0.0488015		0.196645	0.00400089	0.0202554	0.00056542	0.462891
	0.0443661	0.000215006	0.00718333	7.35457e-05	0.094499	0.00134205	0.0135695	5.61871e-05	0.612644	0.0100258		0.0502547	0.000845038	0.00788605	0.000128065	0.116368	0.00596433	0.0157181	0.000212168	0.700317	0.0421066		0.10871	0.0019561	0.0124267	0.000140574	0.246618	0.00449053	0.0379225	0.000578974	0.934024	0.026389		0.1159	0.000431358	0.0131012	0.00010326	0.266995	0.0341918	0.0409481	7.51396e-05	0.972816	0.123965		0.299302	0.00117513	0.020307	0.000277705	0.67414
	0.0590877	0.00126792	0.0070883	0.000100997	0.123884	0.00141187	0.0180136	0.000328024	0.676296	0.00129729		0.0654244	0.000640194	0.00792353	8.49128e-05	0.167233	0.011681	0.0204867	0.000158132	0.859032	0.0649206		0.141733	0.00155041	0.0124042	5.59458e-05	0.330601	0.0134784	0.0494223	0.00048931	1.06779	0.0481736		0.151916	0.00147398	0.0130285	0.000110046	0.399387	0.00676973	0.0536011	0.0005182	1.23718	0.0188406		0.391299	0.00618041	0.0202275	0.000117951	0.898278
	0.0737551	0.00148612	0.00694066	7.44834e-05	0.160163	0.00463371	0.0223723	0.000393241	0.765665	0.0308997		0.0800259	0.00603218	0.00783859	0.000258362	0.20465	0.00157353	0.0249832	0.00168292	0.933126	0.0480751		0.173761	0.000971123	0.0123534	2.39941e-05	0.381941	0.0232869	0.0605314	0.000315178	1.09151	0.0665619		0.185277	0.00341562	0.0129413	0.000255998	0.486034	0.0176065	0.065262	0.000901965	1.33631	0.0342801		0.47578	0.0118864	0.0205667	0.000352471	1.15222
	10^1 cSt											10^1 cSt											10^1 cSt											10^1 cSt											10^1 cSt
	Ca	Ca_std	theta	theta_std	Pi	Pi_std	Z	Z_std	H	H_std		Ca	Ca_std	theta	theta_std	Pi	Pi_std	Z	Z_std	H	H_std		Ca	Ca_std	theta	theta_std	Pi	Pi_std	Z	Z_std	H	H_std		Ca	Ca_std	theta	theta_std	Pi	Pi_std	Z	Z_std	H	H_std		Ca	Ca_std	theta	theta_std	Pi
	0.0116232	3.00221e-05	0.000704039	5.31784e-06	0.0183193	0.00106613	0.00203587	8.60188e-06	0.265295	0.0156449		0.0136919	5.49616e-05	0.000761398	5.16039e-06	0.0254136	0.000233208	0.0024437	1.04204e-05	0.333578	0.00381418		0.0266885	5.26029e-05	0.0012374	1.29207e-06	0.0494282	0.00587169	0.00535213	1.17416e-05	0.434657	0.0511705		0.0269777	6.88836e-05	0.00133956	1.31419e-06	0.076376	0.0128222	0.00551412	1.28394e-05	0.667304	0.111517		0.0679168	4.70697e-05	0.00213223	7.62287e-06	0.148152
	0.0147323	4.62117e-05	0.000711829	3.00188e-06	0.024347	0.0025999	0.00258726	6.6991e-06	0.305796	0.0321537		0.0172235	8.36767e-05	0.000747359	3.05099e-05	0.0305846	0.00039156	0.00306009	4.35645e-05	0.349803	0.00355874		0.0355822	0.00011186	0.00123448	1.65673e-06	0.0679882	0.00758167	0.00713163	2.26791e-05	0.503091	0.055285		0.0342341	1.92492e-05	0.00134071	2.36688e-06	0.0919444	0.0163625	0.00699872	6.51985e-06	0.696361	0.123699		0.0858977	0.000210657	0.00212873	1.44122e-06	0.199242
	0.0223094	0.000153488	0.000679311	4.86817e-05	0.0413155	0.00293915	0.00387267	4.13753e-05	0.404529	0.0272147		0.0262393	0.000200407	0.000765804	2.9952e-06	0.0486303	0.00145745	0.00468962	3.16555e-05	0.432096	0.0147568		0.0534101	0.000194761	0.00122835	2.83875e-06	0.099539	0.00967639	0.010692	3.40782e-05	0.577332	0.0561887		0.0519572	0.000123911	0.00134078	3.5643e-06	0.138342	0.0134533	0.0106221	3.16437e-05	0.815819	0.0801411		0.131289	0.000369335	0.00212962	4.93517e-06	0.313582
	0.0294632	0.00027893	0.000707924	9.00582e-06	0.0600007	0.00162556	0.0051674	5.11415e-05	0.497233	0.0108949		0.034677	0.000686499	0.000762255	4.75798e-06	0.0694065	0.00230287	0.00619067	0.000114648	0.521716	0.0185249		0.0697453	0.000203339	0.0012312	8.60912e-07	0.130302	0.00576177	0.0139699	3.86335e-05	0.643968	0.0295727		0.0694381	0.000160561	0.00133314	1.92178e-06	0.169553	0.014623	0.0141765	3.76609e-05	0.84019	0.0734876		0.175268	0.000454091	0.00210684	3.97001e-05	0.41689
	0.0435183	0.00107872	0.00071128	8.56831e-06	0.0854622	0.002984	0.00764076	0.000167884	0.560661	0.0233011		0.0503346	0.000785685	0.000772293	4.60054e-06	0.103753	0.00303326	0.00901425	0.000132855	0.623501	0.0123542		0.105216	0.0010535	0.00121516	7.15323e-06	0.192214	0.00762856	0.0210082	0.000185086	0.742288	0.0310496		0.102706	0.000374173	0.00133672	3.2569e-06	0.240529	0.00390536	0.0209819	8.75313e-05	0.942348	0.0152073		0.258282	0.0037668	0.00213112	1.15906e-05	0.610313
	0.0551207	0.00180766	0.000719115	1.22897e-05	0.123085	0.00345843	0.00970287	0.000279491	0.700786	0.0255616		0.0640787	0.00132201	0.000776119	9.5229e-06	0.140718	0.00349408	0.0114888	0.000203983	0.73187	0.0245771		0.138068	0.00201316	0.00121434	7.09125e-06	0.25906	0.0128621	0.0275631	0.000364093	0.849838	0.0408298		0.134706	0.0010136	0.00133551	6.30775e-06	0.318917	0.00719165	0.027513	0.000175985	1.0618	0.0229301		0.339131	0.00369279	0.00212632	8.36547e-06	0.785106
	0.0678133	0.00224112	0.000709093	1.87121e-05	0.136759	0.0083111	0.0118961	0.000316578	0.688117	0.054944		0.0826248	0.000880854	0.000754342	5.75295e-06	0.191203	0.00514073	0.0147137	0.000137446	0.853616	0.0255511		0.172853	0.00145144	0.00119829	6.521e-06	0.352742	0.010408	0.0343976	0.00024472	1.01116	0.0251746		0.164787	0.00463223	0.0013375	1.79608e-05	0.374328	0.0301029	0.0336678	0.000896306	1.10525	0.102566		0.41709	0.0083904	0.00212005	1.96926e-05	0.970577
	10^0 cSt											10^0 cSt											10^0 cSt											10^0 cSt											10^0 cSt
	Ca	Ca_std	theta	theta_std	Pi	Pi_std	Z	Z_std	H	H_std		Ca	Ca_std	theta	theta_std	Pi	Pi_std	Z	Z_std	H	H_std		Ca	Ca_std	theta	theta_std	Pi	Pi_std	Z	Z_std	H	H_std		Ca	Ca_std	theta	theta_std	Pi	Pi_std	Z	Z_std	H	H_std		Ca	Ca_std	theta	theta_std	Pi
	0.00925457	0.000110167	6.76999e-05	6.7957e-07	0.0173502	0.000448829	0.000924064	1.29976e-05	0.28809	0.00843975		0.0119229	0.000138088	7.12837e-05	1.78892e-07	0.0222955	0.00102264	0.00120531	1.44463e-05	0.317998	0.0150977		0.0227114	0.000231808	0.000116226	3.47621e-08	0.0395808	0.00586857	0.00258176	2.65208e-05	0.383534	0.0575387		0.0239426	0.000423775	0.000126102	5.74144e-07	0.0621946	0.00796104	0.00277555	5.17448e-05	0.584278	0.0796057		0.0625862	0.000962412	0.000202129	1.20952e-06	0.152763
	0.0117053	9.52474e-05	6.79279e-05	1.17156e-07	0.0216956	0.000964158	0.0011697	9.53326e-06	0.312886	0.0148175		0.0140869	8.45056e-05	7.34068e-05	1.97869e-07	0.0284737	0.00212299	0.00143414	9.32169e-06	0.367353	0.0260358		0.0294721	5.82678e-05	0.0001138	2.56225e-07	0.0416979	0.00306723	0.00333337	5.1621e-06	0.345512	0.0253426		0.0289349	0.000152896	0.000126045	2.64195e-07	0.0768972	0.00434151	0.00335389	1.92486e-05	0.644205	0.0350054		0.0766247	0.00183652	0.000201717	1.0116e-06	0.182294
	0.0184511	0.00044988	6.82041e-05	9.5443e-07	0.0327542	0.000899145	0.00184547	3.87323e-05	0.359436	0.00467996		0.0224588	0.000460594	7.26567e-05	6.81113e-07	0.0371438	0.00237314	0.00228074	4.17957e-05	0.362313	0.0229359		0.0452157	0.000239675	0.000116311	5.21958e-07	0.0773812	0.0040342	0.00514089	3.1462e-05	0.496032	0.027297		0.0446685	0.00067826	0.000126251	7.12099e-07	0.107829	0.00985047	0.00517955	7.29195e-05	0.696393	0.0662161		0.114326	0.0020536	0.000200733	1.12907e-06	0.25995
	0.0244689	0.000583003	6.82393e-05	8.23473e-07	0.0492571	0.00500447	0.0024479	6.3618e-05	0.45631	0.0445623		0.0292408	0.00046774	7.28987e-05	6.09004e-07	0.0608377	0.00141992	0.002972	5.31059e-05	0.506616	0.0167033		0.0631848	0.000365779	0.000114598	2.66454e-07	0.10305	0.0066551	0.00715837	3.74506e-05	0.540304	0.0334419		0.0616034	0.000620567	0.0001261	8.3385e-07	0.141854	0.00773325	0.00714132	8.04588e-05	0.755399	0.0452463		0.160258	0.000155405	0.000200062	1.10527e-06	0.345334
	0.0355105	0.00108182	6.85139e-05	9.31689e-07	0.0734814	0.00146991	0.00355558	9.69631e-05	0.544491	0.00272044		0.0425012	0.000823817	7.33298e-05	5.97245e-07	0.0848073	0.00420791	0.00432572	7.73489e-05	0.5642	0.0281177		0.0920241	0.00121985	0.000113047	9.57878e-07	0.167161	0.0110737	0.0103914	0.000116604	0.699335	0.0416861		0.0883091	0.000207433	0.000125397	2.68823e-07	0.209683	0.00788374	0.0102234	2.08895e-05	0.899386	0.0325739		0.227463	0.00190639	0.000199312	1.15736e-06	0.535321
	0.0465782	0.00196238	6.82698e-05	3.36722e-07	0.100184	0.00156401	0.00465998	0.000191608	0.631092	0.0149901		0.0553424	0.00148715	7.35092e-05	9.66658e-07	0.118101	0.00590381	0.00563575	0.000134165	0.671016	0.0438252		0.116803	0.000719808	0.000115366	4.4961e-07	0.224637	0.00755301	0.0132541	6.94171e-05	0.81477	0.0292379		0.117204	0.000544142	0.000125365	5.33222e-07	0.294713	0.0184402	0.0135676	4.95414e-05	1.06672	0.0678591		0.302353	0.00158039	0.000198238	1.02981e-06	0.685905
	0.0594665	0.00407732	6.48753e-05	2.93692e-06	0.120463	0.00691198	0.00587373	0.000341305	0.655618	0.0367138		0.0704235	0.00126616	7.07084e-05	1.51509e-06	0.130631	0.00509954	0.00710484	9.63561e-05	0.641805	0.0223945		0.143865	0.00117002	0.00011493	3.20664e-07	0.260668	0.00506772	0.0163101	0.000121886	0.834357	0.0202413		0.142624	0.00292575	0.00012564	5.32426e-07	0.342257	0.0131461	0.0165187	0.000321968	1.10153	0.0527251		0.366509	0.0108375	0.00019859	6.05011e-07	0.843601
[truncated: 17 more columns]

## Sheet: SIFig1
	Gel I					Gel II					Gel III					Gel IV					Gel V					Gel VI
	delta(m)	F(N)	E(Pa)	C(1/Pa)		delta(m)	F(N)	E(Pa)	C(1/Pa)		delta(m)	F(N)	E(Pa)	C(1/Pa)		delta(m)	F(N)	E(Pa)	C(1/Pa)		delta(m)	F(N)	E(Pa)	C(1/Pa)		delta(m)	F(N)	E(Pa)	C(1/Pa)
	0.0001	0.0226611	148682	1.12525e-09		0.0001	0.0194238	127442	1.03737e-09		0.0003	0.0394362	49795.7	9.78788e-10		0.00025	0.033354	55362.6	1.03737e-09		0.00025	0.0178542	29635.3	1.3303e-09		0.0005	0.0026487	2120.32	4.31313e-08
	0.0002	0.0576828	133807	1.12525e-09		0.0002	0.0473823	109913	1.09596e-09		0.0005	0.0849546	49855.2	1.00808e-09		0.0005	0.0933912	54806.2	1.12525e-09		0.0005	0.0377685	22164.3	1.18384e-09		0.001	0.0093195	2637.65	3.9596e-08
	0.0003	0.103986	131302	1.06667e-09		0.0003	0.0888786	112226	1.24242e-09		0.0008	0.170302	49381.3	1.06667e-09		0.00075	0.152938	48854.2	1.18384e-09		0.00075	0.0587619	18770.8	1.15455e-09		0.0015	0.0178542	2750.6	3.80808e-08
	0.0004	0.162356	133155	1.09596e-09		0.0004	0.136555	111995	1.21313e-09		0.001	0.236617	49093.6	1.06667e-09		0.001	0.219548	45552.1	1.18384e-09		0.001	0.0946665	19641.5	1.09596e-09		0.002	0.0285471	2856.54	3.65657e-08
	0.0005	0.224649	131834	1.15455e-09		0.0005	0.189725	111340	1.21313e-09		0.0013	0.34747	48638.6	1.06667e-09		0.00125	0.307445	45643.8	1.15455e-09		0.00125	0.124195	18438.1	1.09596e-09		0.0025	0.0415944	2978.17	3.55556e-08
	0.0006	0.291553	130158	1.21313e-09		0.0006	0.249174	111238	1.21313e-09		0.0015	0.424675	47962.1	1.06667e-09		0.0015	0.40633	45890.3	1.15455e-09		0.0015	0.154606	17460.9	1.09596e-09		0.003	0.0546417	2976.23	3.65657e-08
	0.0007	0.361499	128067	1.18384e-09		0.0007	0.31235	110656	1.12525e-09		0.0018	0.55142	47375.4	1.09596e-09		0.00175	0.485791	43538.3	1.15455e-09		0.00175	0.186881	16748.9	1.06667e-09
	0.0008	0.441744	128090	1.12525e-09		0.0008	0.377489	109458	1.09596e-09		0.002	0.641574	47063.1	1.09596e-09		0.002	0.578692	42450.3	1.18384e-09		0.002	0.227102	16659.2	1.06667e-09
	0.0009	0.52042	126465	1.15455e-09		0.0009	0.441548	107298	1.15455e-09		0.0023	0.782249	46529.9	1.09596e-09		0.00225	0.682482	41956.2	1.18384e-09		0.00225	0.264281	16246.9	1.06667e-09
	0.001	0.594486	123345	1.15455e-09		0.001	0.51061	105942	1.18384e-09		0.0025	0.876622	46013	1.09596e-09		0.0025	0.789607	41445.7	1.18384e-09		0.0025	0.310781	16312.6	1.06667e-09
	0.0011	0.676694	121698	1.15455e-09		0.0011	0.582125	104690	1.18384e-09		0.0028	1.03319	45753.2	1.09596e-09		0.00275	0.90203	41039.4	1.18384e-09		0.00275	0.350708	15956	1.06667e-09
	0.0012	0.764297	120634	1.15455e-09		0.0012	0.655504	103462	1.18384e-09		0.003	1.13718	45407.2	1.09596e-09		0.003	1.01857	40671.4	1.21313e-09		0.003	0.393381	15707.6	1.06667e-09
	0.0013	0.853176	119427	1.15455e-09		0.0013	0.738399	103361	1.15455e-09		0.0033	1.2959	44851.8	1.09596e-09		0.00325	1.12187	39728	1.21313e-09		0.00325	0.440763	15608.4	1.06667e-09
	0.0014	0.949117	118879	1.15455e-09		0.0014	0.825119	103348	1.15455e-09		0.0035	1.4046	44507	1.09596e-09		0.0035	1.25077	39632.9	1.21313e-09		0.0035	0.490304	15536.1	1.06667e-09
	0.0015	1.04457	117972	1.18384e-09		0.0015	0.90615	102339	1.15455e-09							0.00375	1.37075	39164.3	1.21313e-09		0.00375	0.547692	15648.4	1.06667e-09
	0.002	1.55744	114247	1.18384e-09		0.002	1.35594	99465.8	1.18384e-09							0.004	1.50446	39018.4	1.24242e-09		0.004	0.600862	15583.5	1.06667e-09

## Sheet: SIFig5(b)
	Gel VI
	10^0 cSt
	R(m)	0.00119039	0.00118455	0.0012841	0.00128253	0.0012942
	R_std(m)	NaN	NaN	NaN	NaN	NaN
	V(m/s)	1.20916	1.36115	1.73442	1.94352	2.36613
	V_std(m/s)	NaN	NaN	NaN	NaN	NaN
	t(s)	F(N)	F(N)	F(N)	F(N)	F(N)
	0	0	0	0	0	0
	5e-05	4.06938e-06	6.73646e-07	4.88566e-06	9.07867e-06	5.52895e-05
	0.0001	5.14429e-06	2.55431e-06	3.06741e-05	5.12447e-05	0.000146888
	0.00015	2.75014e-05	1.34621e-05	6.98532e-05	0.00011167	0.000264929
	0.0002	6.04972e-05	3.89791e-05	0.000123717	0.000174751	0.000383489
	0.00025	9.71404e-05	7.08007e-05	0.000165287	0.000242034	0.000472547
	0.0003	0.000142824	0.000101938	0.000220353	0.000282429	0.000479127
	0.00035	0.000184224	0.000143327	0.000229505	0.000277755	0.000420426
	0.0004	0.000218147	0.000146926	0.000229192	0.000209664	0.000276385
	0.00045	0.000222808	0.000163516	0.000199984	8.4869e-05	0.00017061
	0.0005	0.00022113	0.000147281	0.00012039	3.22798e-05	3.07431e-05
	0.00055	0.000212152	0.000123911	0.000100486	5.25172e-06	0.000141351
	0.0006	0.000218427	9.8181e-05	0.000141801	-6.65042e-05	6.31969e-05
	0.00065	0.000271496	0.000162821	0.000331173	-0.000105551	4.4728e-05
	0.0007	0.00034523	0.00021497	0.000492477	-4.84711e-05	0.000236313
	0.00075	0.000523553	0.000349442	0.000654569	-6.05812e-05	0.000474356
	0.0008	0.000766378	0.00044539	0.000755133	0.000156948	0.000692671
	0.00085	0.00100254	0.000687798	0.000997877	0.000331901	0.000999689
	0.0009	0.00134037	0.000913126	0.00117049	0.000724036	0.00112515
	0.00095	0.00172174	0.00124171	0.00143796	0.000993801	0.00158114
	0.001	0.00212478	0.00163103	0.00161447	0.00135127	0.00170063
	0.00105	0.0025454	0.00204233	0.00201033	0.00160679	0.00185958
	0.0011	0.00275844	0.00227184	0.00228634	0.00208523	0.00195033
	0.00115	0.00310523	0.00268039	0.00275771	0.00251642	0.00224734
	0.0012	0.00343727	0.00306319	0.00302092	0.00315174	0.00241647
	0.00125	0.00374856	0.00343858	0.00357938	0.00357576	0.00304299
	0.0013	0.00397455	0.00378408	0.00412055	0.00429638	0.00340962
	0.00135	0.00415852	0.00406756	0.00449142	0.00478713	0.00400989
	0.0014	0.00432119	0.00431459	0.00501738	0.0055746	0.00498789
	0.00145	0.00446218	0.00460178	0.00551295	0.00624801	0.00593783
	0.0015	0.0045603	0.00479221	0.00595497	0.00665292	0.00653935
	0.00155	0.00467982	0.00495054	0.00625851	0.00731765	0.00748736
	0.0016	0.00467026	0.00498768	0.00664954	0.00793185	0.00800069
	0.00165	0.00464603	0.00513322	0.00692975	0.00841812	0.00879577
	0.0017	0.00460853	0.00517493	0.00722457	0.0086481	0.0096733
	0.00175	0.00456575	0.00514362	0.00740517	0.00893342	0.00992627
	0.0018	0.00442736	0.00511581	0.00750356	0.00912022	0.0104533
	0.00185	0.00430013	0.00506426	0.00751276	0.00921451	0.0106492
	0.0019	0.00416031	0.0049392	0.0075048	0.00899952	0.0103814
	0.00195	0.00400177	0.00483118	0.00732189	0.00882083	0.0100638
	0.002	0.00377638	0.00462993	0.00720794	0.00857334	0.0094995
	0.00205	0.00359091	0.00442295	0.00709406	0.00794103	0.00900744
	0.0021	0.00335408	0.00414688	0.00689354	0.00770817	0.00796055
	0.00215	0.00309472	0.00384627	0.0066567	0.00729558	0.00696091
	0.0022	0.00276382	0.00356353	0.00633087	0.00688859	0.00618365
	0.00225	0.00246123	0.0032142	0.00593482	0.00641898	0.00574048
	0.0023	0.00220888	0.00289873	0.00545476	0.00581813	0.00524585
	0.00235	0.0019232	0.00255498	0.0050117	0.00524823	0.00483319
	0.0024	0.00162384	0.0022612	0.0045264	0.00475982	0.00436051
	0.00245	0.00134387	0.00196963	0.00404337	0.00415844	0.00402694
	0.0025	0.00111403	0.00171762	0.00355581	0.00359006	0.00365027
	0.00255	0.000922644	0.00142497	0.00311	0.0030735	0.00321836
	0.0026	0.000750299	0.00120294	0.00269148	0.00254916	0.00272011
	0.00265	0.000639442	0.00102593	0.00228443	0.00225846	0.00236906
	0.0027	0.000482848	0.000931691	0.00196144	0.00208297	0.00210701
	0.00275	0.000416914	0.000763909	0.00176388	0.00198109	0.00193783
	0.0028	0.000343296	0.000644116	0.0015802	0.00193764	0.00207743
	0.00285	0.00028188	0.000597488	0.0014851	0.00183961	0.0021034
	0.0029	0.000207538	0.000507424	0.00148925	0.00185257	0.00204008
	0.00295	0.000204146	0.00041448	0.00150149	0.00178793	0.00200073
	0.003	0.000103391	0.00036952	0.00147361	0.00167156	0.00192606
	0.00305	8.59779e-05	0.000323092	0.00141273	0.00157997	0.00190405
	0.0031	7.28307e-05	0.000333437	0.00131161	0.0014887	0.00179613
	0.00315	5.3379e-05	0.000246678	0.00127373	0.00140103	0.00175618
	0.0032	6.15005e-05	0.000298497	0.00118439	0.00138353	0.0017169
	0.00325	4.22074e-05	0.000412742	0.00113007	0.00128779	0.00173082
	0.0033	6.91346e-05	0.000336012	0.00106703	0.00126179	0.0016577
	0.00335	5.24112e-05	0.000449239	0.00104047	0.00127894	0.00164058
	0.0034	0.000152456	0.000616479	0.00105297	0.00120167	0.00167645
	0.00345	0.000100303	0.000621812	0.00102188	0.00119289	0.00158594
	0.0035	0.000122936	0.000634018	0.00094121	0.00124067	0.00161981
	0.00355	0.000210349	0.000658237	0.000982315	0.00122831	0.00164402
	0.0036	0.000182216	0.000655284	0.00101365	0.00123334	0.00167476
	0.00365	0.000233769	0.000619849	0.000952129	0.0012242	0.00160115
	0.0037	0.000266324	0.00065294	0.000939224	0.00119124	0.00163122
	0.00375	0.000310141	0.000626995	0.000962165	0.00123055	0.00164644
	0.0038	0.000411889	0.000583131	0.000964966	0.00118055	0.00165066
	0.00385	0.000376572	0.00057857	0.0009374	0.00114588	0.00159185
	0.0039	0.000399198	0.000572001	0.000972897	0.00123518	0.00166405
	0.00395	0.000396062	0.000534267	0.000965248	0.00123713	0.00167535
	0.004	0.000388844	0.000540556	0.00098433	0.001238	0.00156181
	0.00405	0.000381742	0.000491784	0.000988089	0.00120517	0.00161767
	0.0041	0.000315631	0.000476998	0.00098059	0.00120517	0.00160102
	0.00415	0.00029032	0.000497332	0.00100186	0.00118639	0.00163029
	0.0042	0.000325063	0.000440405	0.000937617	0.00114522	0.00153611
	0.00425	0.000260052	0.00039825	0.000977408	0.00117765	0.00153829
	0.0043	0.000276548	0.00039006	0.000951812	0.00113938	0.00147896
	0.00435	0.000215032	0.000367886	0.000888013	0.0010538	0.0014176
	0.0044	0.000171829	0.000315448	0.000902863	0.00103885	0.00147588
	0.00445	0.000166162	0.000306377	0.000898114	0.00101574	0.00133506
	0.0045	0.000118453	0.000252745	0.000813439	0.000989984	0.00130828
	0.00455	6.75535e-05	0.000252636	0.000810625	0.000873153	0.00122555
	0.0046	2.08646e-05	0.000167048	0.000754413	0.000897189	0.00120505
	0.00465	-3.63787e-05	0.000171895	0.000721924	0.000816691	0.00110891
	0.0047	-1.30017e-05	0.000126297	0.000686127	0.000774557	0.00107936
	0.00475	-5.36987e-05	4.16154e-05	0.000641885	0.000740486	0.00105587
	0.0048	-7.40161e-05	-4.42648e-05	0.000618184	0.000650093	0.000985852
	0.00485	-0.00010363	-2.09321e-05	0.000529923	0.000636322	0.000909516
	0.0049	-0.000190045	-8.0372e-05	0.000493536	0.000551268	0.000878776
	0.00495	-0.000188316	-9.40559e-05	0.000413766	0.000511085	0.000762499
	0.005	-0.000203066	-0.000143637	0.000375236	0.000430518	0.000660431
	t(s)	F_std(N)	F_std(N)	F_std(N)	F_std(N)	F_std(N)
	0	NaN	NaN	NaN	NaN	NaN
	5e-05	NaN	NaN	NaN	NaN	NaN
	0.0001	NaN	NaN	NaN	NaN	NaN
	0.00015	NaN	NaN	NaN	NaN	NaN
	0.0002	NaN	NaN	NaN	NaN	NaN
	0.00025	NaN	NaN	NaN	NaN	NaN
	0.0003	NaN	NaN	NaN	NaN	NaN
	0.00035	NaN	NaN	NaN	NaN	NaN
	0.0004	NaN	NaN	NaN	NaN	NaN
	0.00045	NaN	NaN	NaN	NaN	NaN
	0.0005	NaN	NaN	NaN	NaN	NaN
	0.00055	NaN	NaN	NaN	NaN	NaN
	0.0006	NaN	NaN	NaN	NaN	NaN
	0.00065	NaN	NaN	NaN	NaN	NaN
	0.0007	NaN	NaN	NaN	NaN	NaN
	0.00075	NaN	NaN	NaN	NaN	NaN
	0.0008	NaN	NaN	NaN	NaN	NaN
	0.00085	NaN	NaN	NaN	NaN	NaN
	0.0009	NaN	NaN	NaN	NaN	NaN
	0.00095	NaN	NaN	NaN	NaN	NaN
	0.001	NaN	NaN	NaN	NaN	NaN
	0.00105	NaN	NaN	NaN	NaN	NaN
	0.0011	NaN	NaN	NaN	NaN	NaN
	0.00115	NaN	NaN	NaN	NaN	NaN
	0.0012	NaN	NaN	NaN	NaN	NaN
	0.00125	NaN	NaN	NaN	NaN	NaN
	0.0013	NaN	NaN	NaN	NaN	NaN
	0.00135	NaN	NaN	NaN	NaN	NaN
	0.0014	NaN	NaN	NaN	NaN	NaN
	0.00145	NaN	NaN	NaN	NaN	NaN
	0.0015	NaN	NaN	NaN	NaN	NaN
	0.00155	NaN	NaN	NaN	NaN	NaN
	0.0016	NaN	NaN	NaN	NaN	NaN
	0.00165	NaN	NaN	NaN	NaN	NaN
	0.0017	NaN	NaN	NaN	NaN	NaN
	0.00175	NaN	NaN	NaN	NaN	NaN
	0.0018	NaN	NaN	NaN	NaN	NaN
	0.00185	NaN	NaN	NaN	NaN	NaN
	0.0019	NaN	NaN	NaN	NaN	NaN
	0.00195	NaN	NaN	NaN	NaN	NaN
	0.002	NaN	NaN	NaN	NaN	NaN
	0.00205	NaN	NaN	NaN	NaN	NaN
	0.0021	NaN	NaN	NaN	NaN	NaN
	0.00215	NaN	NaN	NaN	NaN	NaN
	0.0022	NaN	NaN	NaN	NaN	NaN
	0.00225	NaN	NaN	NaN	NaN	NaN
	0.0023	NaN	NaN	NaN	NaN	NaN
	0.00235	NaN	NaN	NaN	NaN	NaN
	0.0024	NaN	NaN	NaN	NaN	NaN
	0.00245	NaN	NaN	NaN	NaN	NaN
	0.0025	NaN	NaN	NaN	NaN	NaN
	0.00255	NaN	NaN	NaN	NaN	NaN
	0.0026	NaN	NaN	NaN	NaN	NaN
	0.00265	NaN	NaN	NaN	NaN	NaN
	0.0027	NaN	NaN	NaN	NaN	NaN
	0.00275	NaN	NaN	NaN	NaN	NaN
	0.0028	NaN	NaN	NaN	NaN	NaN
	0.00285	NaN	NaN	NaN	NaN	NaN
	0.0029	NaN	NaN	NaN	NaN	NaN
	0.00295	NaN	NaN	NaN	NaN	NaN
	0.003	NaN	NaN	NaN	NaN	NaN
	0.00305	NaN	NaN	NaN	NaN	NaN
	0.0031	NaN	NaN	NaN	NaN	NaN
	0.00315	NaN	NaN	NaN	NaN	NaN
	0.0032	NaN	NaN	NaN	NaN	NaN
	0.00325	NaN	NaN	NaN	NaN	NaN
	0.0033	NaN	NaN	NaN	NaN	NaN
	0.00335	NaN	NaN	NaN	NaN	NaN
	0.0034	NaN	NaN	NaN	NaN	NaN
	0.00345	NaN	NaN	NaN	NaN	NaN
	0.0035	NaN	NaN	NaN	NaN	NaN
	0.00355	NaN	NaN	NaN	NaN	NaN
	0.0036	NaN	NaN	NaN	NaN	NaN
	0.00365	NaN	NaN	NaN	NaN	NaN
	0.0037	NaN	NaN	NaN	NaN	NaN
	0.00375	NaN	NaN	NaN	NaN	NaN
	0.0038	NaN	NaN	NaN	NaN	NaN
	0.00385	NaN	NaN	NaN	NaN	NaN
	0.0039	NaN	NaN	NaN	NaN	NaN
	0.00395	NaN	NaN	NaN	NaN	NaN
	0.004	NaN	NaN	NaN	NaN	NaN
	0.00405	NaN	NaN	NaN	NaN	NaN
	0.0041	NaN	NaN	NaN	NaN	NaN
	0.00415	NaN	NaN	NaN	NaN	NaN
	0.0042	NaN	NaN	NaN	NaN	NaN
	0.00425	NaN	NaN	NaN	NaN	NaN
	0.0043	NaN	NaN	NaN	NaN	NaN
	0.00435	NaN	NaN	NaN	NaN	NaN
	0.0044	NaN	NaN	NaN	NaN	NaN
	0.00445	NaN	NaN	NaN	NaN	NaN
	0.0045	NaN	NaN	NaN	NaN	NaN
	0.00455	NaN	NaN	NaN	NaN	NaN
	0.0046	NaN	NaN	NaN	NaN	NaN
	0.00465	NaN	NaN	NaN	NaN	NaN
	0.0047	NaN	NaN	NaN	NaN	NaN
	0.00475	NaN	NaN	NaN	NaN	NaN
	0.0048	NaN	NaN	NaN	NaN	NaN
	0.00485	NaN	NaN	NaN	NaN	NaN
	0.0049	NaN	NaN	NaN	NaN	NaN
	0.00495	NaN	NaN	NaN	NaN	NaN
	0.005	NaN	NaN	NaN	NaN	NaN

## Sheet: SIFig6
	Gel I			Gel II			Gel III			Gel IV			Gel V			Gel VI
	10^4 cSt			10^4 cSt			10^4 cSt			10^4 cSt			10^4 cSt			10^4 cSt
	We	Oh		We	Oh		We	Oh		We	Oh		We	Oh		We	Oh
	69.4902	57.7914		70.102	59.7589		476.181	59.8725		55.443	61.4559		56.8359	63.6941		NaN	NaN
	70.3781	61.0422		70.6255	59.2233		486.321	61.0808		56.8616	62.0757		56.5231	63.237		NaN	NaN
	70.9887	60.93		68.0366	59.8102		484.123	61.1548		55.7478	62.2824		57.0844	62.3752		NaN	NaN
	92.862	60.5243		94.2467	59.4204		390.325	60.7813		73.2374	62.714		74.6041	63.1777		NaN	NaN
	92.5165	59.9512		95.2626	58.6597		433.758	58.2443		75.5866	62.2935		75.2922	61.9013		NaN	NaN
	93.1333	60.6363		94.1788	58.9736		439.146	58.074		71.9598	62.333		75.0975	62.5378
	154.976	59.1628		146.984	60.6688		277.978	62.4874		118.765	61.888		120	62.9365
	154.331	59.7151		150.637	60.1578		272.172	62.9728		119.364	62.5212		120.325	62.6998
	153.03	59.5713		155.456	58.6436		298.98	60.8365		118.31	62.5978		121.98	62.1473
	203.37	60.4642		203.47	60.3578		209.579	59.3011		164.103	62.7295		168.391	62.0154
	204.237	60.194		210.416	58.8792		199.665	60.2933		164.456	62.6134		165.589	62.6323
	202.735	60.3445		215.425	58.4633		196.806	60.71		165.535	62.1782		164.943	62.7308
	317.649	60.224		312.236	59.1873		154.117	59.9993		251.742	62.1935		258.072	61.7377
	311.383	60.2484		317.024	59.9385		152.42	60.1216		252.675	62.4186		252.471	62.4771
	328.804	58.7231		319.404	58.8651		140.418	62.7108		261.083	61.5214		245.522	63.229
	430.424	59.4224		430.863	59.2456		92.6519	61.5064		343.632	62.4036		340.643	62.6374
	432.343	59.4179		451.11	58.0844		92.8061	61.8755		353.483	61.4302		349.056	61.878
	427.31	60.8665		448.807	58.2701		94.435	61.382		430.793	61.9041		353.555	60.8484
	557.882	59.1545		546.827	58.769		68.7056	61.8041		430.957	61.991		421.581	62.2715
	553.205	59.0443		557.339	58.2121		69.6586	62.0244		439.624	61.5577		443.364	61.0567
	499.166	60.3596		531.358	59.6183		69.9608	61.4309					428.07	62.1952
	10^3 cSt			10^3 cSt			10^3 cSt			10^3 cSt			10^3 cSt			10^3 cSt
	We	Oh		We	Oh		We	Oh		We	Oh		We	Oh		We	Oh
	80.364	6.04238		85.3926	5.93338		212.351	6.02437		65.9225	6.20356		64.199	6.26837		NaN	NaN
	84.4441	5.98601		83.8756	5.96799		206.663	6.06698		65.5295	6.23005		64.8525	6.23256		NaN	NaN
	85.9781	5.91095		81.2588	6.11693		201.485	6.11116		65.6891	6.2209		65.886	6.15707		NaN	NaN
	109.555	5.96898		104.108	6.09763		156.91	6.04976		82.2524	6.33134		85.7403	6.12546		NaN	NaN
	111.751	5.90282		104.493	6.07388		157.513	6.04231		85.6489	6.16831		84.7381	6.16751		NaN	NaN
	112.642	5.83757		102.779	6.14164		159.775	6.01562		83.7389	6.25298		85.1819	6.14775
	162.084	6.076		160.146	6.10929		94.0838	6.17022		129.3	6.25763		129.437	6.21913
	164.609	6.01681		156.922	6.11428		95.186	6.12504		129.403	6.25874		125.598	6.31353
	168.46	5.93041		162.595	6.07268		95.3152	6.11935		128.574	6.28925		125.186	6.32875
	225.861	5.96006		217.129	6.00997		74.3856	6.11836		175.759	6.22383		172.089	6.26661
	239.922	5.81283		213.899	6.10852		74.5326	6.10559		175.125	6.24198		170.509	6.28582
	231.351	5.89473		222.741	5.98805		73.4836	6.10546		175.445	6.24066		171.356	6.26576
	345.219	5.91252		315.557	6.09494		304.068	6.08266		263.549	6.20729		258.323	6.23605
	341.041	5.9202		329.399	5.97753		291.982	6.12835		256.756	6.28852		263.375	6.19827
	348.98	5.91277		334.111	5.97327		292.726	6.12018		260.332	6.26895		251.91	6.30993
	454.647	5.90272		426.095	6.04757		406.519	6.0579		337.748	6.29142		345.368	6.19788
	443.745	5.94251		444.7	5.94206		420.101	6.01615		334.63	6.34132		332.887	6.30865
	485.787	5.76971		459.291	5.85236		424.432	5.99462		348.813	6.20545		333.548	6.31108
	568.226	5.82164		523.83	6.0097		513.017	6.02973		420.465	6.22117		415.25	6.27169
	535.304	5.98485		514.103	6.05841		515.259	6.01153		413.588	6.32581		423.305	6.25424
	608.425	5.80084		528.488	5.97539		487.221	6.08828		420.014	6.29436		415.697	6.24706
	10^2 cSt			10^2 cSt			10^2 cSt			10^2 cSt			10^2 cSt			10^2 cSt
	We	Oh		We	Oh		We	Oh		We	Oh		We	Oh		We	Oh
	93.5899	0.604012		81.6642	0.617954		73.8719	0.636424		74.4706	0.638681		78.3567	0.618037		NaN	NaN
	93.3773	0.603767		82.5782	0.61812		74.1361	0.634583		75.6895	0.635621		75.2674	0.633563		NaN	NaN
	94.7882	0.601223		81.4789	0.61702		73.8683	0.63362		74.4473	0.638328		75.4787	0.632013		NaN	NaN
	117.082	0.60543		103.053	0.620423		91.7236	0.632884		74.7551	0.63887		88.5976	0.640656		NaN	NaN
	117.572	0.60507		103.049	0.620609		91.4501	0.632905		92.9722	0.640152		90.6214	0.635674		NaN	NaN
	117.692	0.604472		102.83	0.622006		92.3893	0.632324		93.0299	0.641131		90.6642	0.633359
	180.742	0.601948		155.099	0.622351		135.073	0.637627		93.078	0.639482		92.3062	0.62914
	179.213	0.603763		158.809	0.620201		139.215	0.63395		143.905	0.630531		136.914	0.630657
	168.158	0.611169		154.344	0.622114		138.204	0.634493		140.872	0.636873		142.482	0.62433
	225.354	0.609192		203.345	0.624009		184.392	0.634896		140.436	0.638161		137.277	0.637177
	223.809	0.610225		204.498	0.623703		183	0.635764		189.924	0.633189		181.286	0.634183
	227.311	0.60703		209.645	0.619802		184.563	0.635035		188.689	0.635258		192.967	0.617173
	324.763	0.615152		316.535	0.614414		274.4	0.63585		185.524	0.635664		191.243	0.629423
	319.951	0.616872		314.061	0.617946		280.405	0.633396		269.745	0.638777		290.328	0.622832
	328.653	0.610768		298.319	0.624319		290.772	0.628795		275.956	0.633854		284.522	0.630775
	421.842	0.615027		397.828	0.622644		371.408	0.63153		273.884	0.635509		283.34	0.629659
	439.62	0.608871		410.183	0.616549		371.26	0.631072		356.23	0.633863		370.591	0.627717
	452.586	0.606648		395.342	0.621917		361.573	0.633737		354.564	0.636666		370.91	0.627455
	552.132	0.604602		452.098	0.626406		456.871	0.63023		359.553	0.636434		384.85	0.624427
	544.98	0.606565		557.227	0.606175		450.726	0.631452		366.016	0.630006		443.522	0.637097
	577.832	0.60023		481.881	0.618376		451.702	0.63077		364.084	0.634422		424.455	0.635329
										453.483	0.628392		465.261	0.626137
										450.306	0.628685		450.403	0.634512
										423.154	0.639335		461.967	0.625668
	10^1 cSt			10^1 cSt			10^1 cSt			10^1 cSt			10^1 cSt			10^1 cSt
	We	Oh		We	Oh		We	Oh		We	Oh		We	Oh		We	Oh
	88.3322	0.061675		88.5947	0.0617014		474.707	0.0628555		63.8323	0.0650474		63.0764	0.0651986		NaN	NaN
	89.3028	0.0612553		89.6462	0.0615769		469.551	0.0630251		63.7203	0.0650505		63.4404	0.0649664		NaN	NaN
	88.6509	0.061639		89.9659	0.0612943		482.577	0.062683		63.4023	0.0651042		63.2888	0.0650702		NaN	NaN
	111.192	0.0619286		119.655	0.0595009		383.64	0.0630608		80.8299	0.0650342		80.2652	0.0650476		NaN	NaN
	112.056	0.0617124		111.832	0.0616955		369.577	0.0633725		80.6559	0.0651031		80.2464	0.0650036		NaN	NaN
	110.568	0.0619473		112.577	0.0616416		371.446	0.063389		80.624	0.0651483		79.9379	0.0650239
	170.092	0.0614603		171.92	0.0615869		288.873	0.0631093		122.476	0.0650075		122.305	0.0649832
	167.74	0.0618693		170.945	0.0616919		280.518	0.0634819		122.345	0.0651802		122.899	0.0650081
	193.94	0.057891		168.171	0.0618275		287.071	0.0632954		122.608	0.0651036		122.156	0.0651244
	225.384	0.0613027		219.612	0.0617525		186.43	0.0637308		164.494	0.0648832		169.257	0.0639884
	226.252	0.0616862		230.174	0.0613683		187.534	0.0636874		164.783	0.0649653		163.181	0.0651171
	219.708	0.0620874		228.775	0.0615557		186.341	0.0637176		164.588	0.0648854		163.409	0.0649585
	334.791	0.0616943		320.433	0.0621582		142.406	0.0637184		243.097	0.0649461		244.137	0.0649187
	337.092	0.0615598		331.504	0.0617916		143.834	0.0635739		243.102	0.0650895		235.26	0.0652592
	315.223	0.0622606		320.177	0.0619387		143.83	0.0636227		242.318	0.0649596		242.841	0.0650063
	415.723	0.0620172		422.103	0.0617621		95.3968	0.0637791		314.421	0.0651421		312.048	0.0651078
	430.805	0.0617451		395.841	0.0625189		94.8409	0.0637658		321.872	0.0648508		321.406	0.0648534
	390.459	0.0627691		413.759	0.0620657		94.8537	0.0638457		320.118	0.0649134		316.97	0.0650035
	489.466	0.0624237		552.367	0.0609861		71.2036	0.0639006		406.001	0.0646124		404.111	0.0645468
	549.152	0.0608357		547.18	0.0612819		71.0454	0.0638806		379.893	0.0649576		384.051	0.0650224
	505.483	0.0619613		534.188	0.0614472		71.0798	0.0638355		382.587	0.065479		384.37	0.0651064
	10^0 cSt			10^0 cSt			10^0 cSt			10^0 cSt			10^0 cSt			10^0 cSt
	We	Oh		We	Oh		We	Oh		We	Oh		We	Oh		We	Oh
	81.2069	0.00635885		92.4573	0.00628642		71.0675	0.00652863		67.7211	0.00666574		67.9484	0.00666889		83.9887	0.00636702
	82.0656	0.00633361		91.5899	0.00627068		72.4552	0.00653016		65.8587	0.00664118		68.1526	0.00667431		105.907	0.00638271
	82.0023	0.00639701		93.4584	0.00627931		71.4848	0.00652834		66.6837	0.00666888		69.1462	0.00670588		186.409	0.0061303
	102.348	0.00637914		106.571	0.00638009		95.3565	0.00645504		80.5123	0.00664918		84.2387	0.00667876		233.78	0.00613405
	102.828	0.00636818		105.649	0.00637184		94.5875	0.00646877		81.0386	0.00666237		85.3472	0.00669155		349.656	0.00610632
	104.011	0.00637443		106.172	0.00636292		95.0193	0.00645775		80.5867	0.00665973		82.206	0.00665835
	159.894	0.00640216		175.972	0.00630738		143.181	0.00653218		124.001	0.00665617		129.21	0.0066402
	156.828	0.00642178		171.166	0.00634302		142.4	0.00651637		127.085	0.00664776		124.696	0.00666209
	168.849	0.00633633		165.812	0.00636641		142.165	0.00654565		122.131	0.00668366		123.67	0.00667749
	214.062	0.0064291		223.922	0.00636391		203.844	0.00647585		171.252	0.00668111		176.812	0.00665375
	218.315	0.00638372		221.476	0.00636573		202.269	0.00648268		170.902	0.00663713		175.991	0.00666416
	210.972	0.00635248		220.088	0.00631885		200.564	0.0064909		173.138	0.00665738		178.214	0.00662843
	320.543	0.00636582		327.26	0.00634018		293.523	0.00645889		247.618	0.00664341		251.58	0.00665265
	294.773	0.00644975		311.114	0.00639136		296.344	0.00645045		246.588	0.00664471		255.525	0.00661505
	315.012	0.00638819		323.375	0.00637318		305.933	0.00640794		248.62	0.00663178		249.444	0.00664123
	386.869	0.00640775		413.821	0.00639052		373.141	0.00649786		326.614	0.00665075		335.437	0.00661632
	414.219	0.00637791		434.315	0.00632865		373.837	0.00649715		332.041	0.0066234		336.898	0.00663655
	423.246	0.00638411		401.406	0.00640875		367.07	0.00651944		327.499	0.00664318		338.714	0.00660236
	515.742	0.0062697		549.516	0.00627336		453.368	0.00650279		395.216	0.00665075		399.302	0.00663541
	622.73	0.00607013		530.71	0.00630792		461.559	0.00648906		410.407	0.00663065		402.072	0.00661574
	511.737	0.0063441		573.131	0.00617825		462.429	0.00648571		391.833	0.00665781		422.054	0.00662169

## Sheet: SIFig7
	Gel I					Gel II					Gel III					Gel IV					Gel V					Gel VI
	10^4 cSt					10^4 cSt					10^4 cSt					10^4 cSt					10^4 cSt					10^4 cSt
	V(m/s)	V_std(m/s)	Fmax/Fw	(Fmax/F)_std		V(m/s)	V_std(m/s)	Fmax/Fw	(Fmax/F)_std		V(m/s)	V_std(m/s)	Fmax/Fw	(Fmax/F)_std		V(m/s)	V_std(m/s)	Fmax/Fw	(Fmax/F)_std		V(m/s)	V_std(m/s)	Fmax/Fw	(Fmax/F)_std		V(m/s)	V_std(m/s)	Fmax/Fw	(Fmax/F)_std
	1.10086	0.039211	5556.27	263.695		1.08931	0.00774953	5824.42	80.7069		1.12757	0.00607182	4754.1	359.739		1.01578	0.0118205	8087.26	135.826		1.04219	0.00977588	6742.23	434.484		NaN	NaN	NaN	NaN
	1.27459	0.00980169	4726.11	97.3686		1.25753	0.00561401	4940.21	298.889		1.30348	0.00540143	3893.06	102.188		1.17378	0.0141747	6564.84	233.24		1.18672	0.00940802	5153.07	125.331		NaN	NaN	NaN	NaN
	1.61803	0.00649144	3257.51	158.431		1.61056	0.0079043	3559.03	101.232		1.62894	0.00290594	3085.09	269.21		1.48884	0.0098157	4356	208.188		1.50724	0.00334647	3383.77	84.8846		NaN	NaN	NaN	NaN
	1.88568	0.00340185	2701.05	96.9997		1.87941	0.00756642	2817.35	108.85		1.87138	0.0084425	2247.99	93.3103		1.75772	0.00420748	3275.43	27.6397		1.7649	0.00138287	2567.92	23.4277		NaN	NaN	NaN	NaN
	2.33824	0.011994	1935.73	34.4552		2.31177	0.0240887	2078.09	129.918		2.28808	0.0149714	2050.8	181.2		2.1715	0.00828248	2266.89	35.491		2.17312	0.00216468	1807.31	121.165		NaN	NaN	NaN	NaN
	2.72181	0.0305734	1550.89	84.8587		2.70094	0.00549408	1521.76	57.5654		2.65197	0.0184536	1287.8	87.8118		2.53274	0.00284613	1720.16	6.91476		2.52445	0.0150969	1326.25	15.0138
	3.01982	0.0569478	1312.95	122.239		3.01129	5.43896e-16	1272.2	64.255		2.92092	0.0503417	1198.7	57.1684		2.82112	0.0064908	1461.09	118.507		2.81277	0.00974194	1084.05	49.2739
	10^3 cSt					10^3 cSt					10^3 cSt					10^3 cSt					10^3 cSt					10^3 cSt
	V(m/s)	V_std(m/s)	Fmax/Fw	(Fmax/F)_std		V(m/s)	V_std(m/s)	Fmax/Fw	(Fmax/F)_std		V(m/s)	V_std(m/s)	Fmax/Fw	(Fmax/F)_std		V(m/s)	V_std(m/s)	Fmax/Fw	(Fmax/F)_std		V(m/s)	V_std(m/s)	Fmax/Fw	(Fmax/F)_std		V(m/s)	V_std(m/s)	Fmax/Fw	(Fmax/F)_std
	1.19825	0.00962428	2732.22	188.309		1.20295	0.00536895	2807.89	123.849		1.1532	0.00513244	2926.42	347.159		1.10499	0.00074285	4469.07	477.139		1.09895	0.00294813	3585.21	8.39447		NaN	NaN	NaN	NaN
	1.36521	0.00616282	2093.57	73.8188		1.36328	0.00198927	2531.83	180.758		1.31054	0.00125955	2516.01	140.542		1.25483	0.00369723	3406.33	144.645		1.24392	0.00060488	3084.7	131.185		NaN	NaN	NaN	NaN
	1.69177	0.00421621	1919.76	66.0515		1.69043	0.00996942	2054.41	34.4047		1.6635	0.00297986	1924.45	81.2677		1.56129	0.00180245	2565.82	75.3804		1.55147	0.000691282	2371.96	52.9512		NaN	NaN	NaN	NaN
	1.96759	0.00542011	1607.1	27.3969		1.95295	0.0100685	1756.73	48.9802		1.91266	0.0114538	1516.89	156.485		1.81054	0.00164971	2200.31	118.012		1.7998	0.00209032	1934.44	80.6089		NaN	NaN	NaN	NaN
	2.40874	0.0123574	1334.89	42.7228		2.3817	0.0104579	1461.46	24.7836		2.30538	0.0171093	1384.36	20.1884		2.21175	0.00482074	1663.98	95.8205		2.19922	0.00516019	1488.83	39.5386		NaN	NaN	NaN	NaN
	2.76363	0.0221396	1133.03	66.3709		2.74429	0.00682676	1172.38	32.1683		2.69597	0.0161221	1085.47	13.2528		2.53938	0.00427628	1436.15	31.7633		2.52495	0.00174015	1213.92	22.1526
	3.0714	0.056596	1008.22	87.138		3.0126	0.00225788	1088.06	33.0039		2.97706	0.026961	1045.17	82.9696		2.8148	0.0163569	1218.37	100.439		2.80484	0.0146056	1034.22	29.968
	10^2 cSt					10^2 cSt					10^2 cSt					10^2 cSt					10^2 cSt					10^2 cSt
	V(m/s)	V_std(m/s)	Fmax/Fw	(Fmax/F)_std		V(m/s)	V_std(m/s)	Fmax/Fw	(Fmax/F)_std		V(m/s)	V_std(m/s)	Fmax/Fw	(Fmax/F)_std		V(m/s)	V_std(m/s)	Fmax/Fw	(Fmax/F)_std		V(m/s)	V_std(m/s)	Fmax/Fw	(Fmax/F)_std		V(m/s)	V_std(m/s)	Fmax/Fw	(Fmax/F)_std
	1.26944	0.00207961	1385.84	115.968		1.21439	0.00527347	1699.27	13.2777		1.18606	0.00273927	1795.64	146.19		1.19833	0.00257656	2054.81	111.864		1.19175	0.00293786	2215.37	82.8066		NaN	NaN	NaN	NaN
	1.42428	0.00108709	1270.22	91.6194		1.36897	0.00106483	1591.29	159.068		1.31726	0.00280335	1604.21	56.1833		1.30608	0.0707808	1890.4	188.061		1.31191	0.00226978	1868.88	307.268		NaN	NaN	NaN	NaN
	1.74514	0.0203749	1102.92	73.5204		1.68683	0.00982029	1408.03	54.528		1.61835	0.00773408	1317.69	106.795		1.64267	0.00054896	1566.57	144.408		1.61456	0.0100837	1512.2	202.472		NaN	NaN	NaN	NaN
	1.98595	0.00255766	1064.28	47.7863		1.94	0.00851659	1199.1	68.2291		1.87174	0.00305292	1209.58	29.6978		1.89068	0.00852166	1272.63	78.6025		1.86939	0.0189724	1258.62	65.858		NaN	NaN	NaN	NaN
	2.40348	0.00582684	886.274	17.718		2.36534	0.0199336	980.005	72.7405		2.30711	0.0207377	983.956	43.2382		2.28369	0.00425108	1008.62	127.623		2.30636	0.00452626	977.035	119.563		NaN	NaN	NaN	NaN
	2.77362	0.0297577	756.131	15.8056		2.69887	0.0132009	947.859	79.7728		2.63437	0.014431	885.804	46.6089		2.61453	0.0126881	1005.58	16.6242		2.63705	0.0207791	871.362	60.624
	3.09883	0.0311419	701.477	40.462		2.98351	0.111667	863.111	99.9028		2.9169	0.00814451	753.58	46.227		2.88732	0.0266781	908.317	9.97702		2.90769	0.0366072	834.001	73.367
	10^1 cSt					10^1 cSt					10^1 cSt					10^1 cSt					10^1 cSt					10^1 cSt
	V(m/s)	V_std(m/s)	Fmax/Fw	(Fmax/F)_std		V(m/s)	V_std(m/s)	Fmax/Fw	(Fmax/F)_std		V(m/s)	V_std(m/s)	Fmax/Fw	(Fmax/F)_std		V(m/s)	V_std(m/s)	Fmax/Fw	(Fmax/F)_std		V(m/s)	V_std(m/s)	Fmax/Fw	(Fmax/F)_std		V(m/s)	V_std(m/s)	Fmax/Fw	(Fmax/F)_std
	1.24979	0.00161412	1261.2	75.9041		1.25431	0.0025165	1479.87	22.052		1.16136	0.00114427	1594.41	185.168		1.11933	0.00142931	2528.84	419.764		1.11614	0.000386781	1954.41	36.1179		NaN	NaN	NaN	NaN
	1.40705	0.00220772	1174.2	120.587		1.4068	0.0034173	1262.22	8.47087		1.34097	0.00210755	1424.5	153.105		1.26091	0.000354465	2129.83	377.297		1.25522	0.00153946	1848	51.5447		NaN	NaN	NaN	NaN
	1.73147	0.00595043	1069.15	65.8538		1.73639	0.00663766	1067.65	43.3764		1.64291	0.00299674	1134.42	110.715		1.55338	0.00185294	1714.36	170.989		1.55183	0.00218293	1539.18	33.0096		NaN	NaN	NaN	NaN
	1.9898	0.00940611	1023.32	15.2921		1.99609	0.0198163	1003.21	45.4208		1.87742	0.00273574	995.256	48.2453		1.79578	0.00207555	1359.98	121.448		1.79301	0.00232321	1326.46	50.2999		NaN	NaN	NaN	NaN
	2.41817	0.0300804	812.905	47.2355		2.4049	0.0187396	856.968	4.99707		2.3059	0.0115611	792.443	36.7668		2.18399	0.00397752	1072.32	17.7194		2.17656	0.0159044	1086.45	60.9409		NaN	NaN	NaN	NaN
	2.7214	0.044693	821.674	49.9014		2.7134	0.0280534	809.974	40.3472		2.64145	0.0192242	710.36	34.4147		2.50118	0.00941792	946.567	20.6909		2.49408	0.0135845	928.238	42.594
	3.0185	0.0497208	670.271	72.4706		3.08123	0.01645	751.218	27.2408		2.95556	0.0124009	690.359	12.7106		2.76622	0.0388364	823.136	93.6711		2.76586	0.0277439	841.009	14.4111
	10^0 cSt					10^0 cSt					10^0 cSt					10^0 cSt					10^0 cSt					10^0 cSt
	V(m/s)	V_std(m/s)	Fmax/Fw	(Fmax/F)_std		V(m/s)	V_std(m/s)	Fmax/Fw	(Fmax/F)_std		V(m/s)	V_std(m/s)	Fmax/Fw	(Fmax/F)_std		V(m/s)	V_std(m/s)	Fmax/Fw	(Fmax/F)_std		V(m/s)	V_std(m/s)	Fmax/Fw	(Fmax/F)_std		V(m/s)	V_std(m/s)	Fmax/Fw	(Fmax/F)_std
	1.19227	0.00708512	1572.86	57.3341		1.25138	0.00725192	1494.72	76.9516		1.14538	0.00583977	1522.2	233.112		1.12735	0.00998485	2309.38	344.255		1.14549	0.00879013	2134.27	244.524		1.20916	NaN	2290.59	NaN
	1.34089	0.00544929	1382.66	72.2444		1.36022	0.00407688	1485.41	97.0865		1.30478	0.00128958	1084.31	79.2324		1.23935	0.00327353	2143.96	110.085		1.26743	0.0152147	1874.94	74.153		1.36115	NaN	1793.23	NaN
	1.68342	0.0204758	1054.55	10.6209		1.71743	0.017629	963.304	64.8098		1.61613	0.00428547	1059.24	62.9597		1.53984	0.0116715	1568.89	159.575		1.54818	0.0138712	1471.08	169.541		1.73442	NaN	1070.76	NaN
	1.9386	0.0231722	1038.38	99.4026		1.95969	0.015694	1062.4	50.5088		1.91046	0.00553008	853.481	49.5426		1.80835	0.00911957	1274.14	86.938		1.83303	0.000888872	1175.56	32.7647		1.94352	NaN	935.667	NaN
	2.33532	0.0357151	886.524	24.0094		2.36259	0.0229629	844.9	46.6108		2.30556	0.015261	787.433	39.6781		2.16514	0.00254371	1096.57	37.4427		2.1838	0.00915939	1078.02	55.8008		2.36613	NaN	588.502	NaN
	2.67442	0.0565809	805.719	47.6704		2.69591	0.0362059	793.216	70.5036		2.59751	0.00801034	740.527	29.4149		2.49433	0.00578638	1008.22	65.8964		2.51777	0.00658062	901.174	39.4559
	3.02115	0.102702	673.021	63.7742		3.04123	0.0273804	609.957	21.2662		2.88275	0.0117361	628.677	19.8571		2.75147	0.0281494	873.078	55.4047		2.77185	0.0408139	831.008	36.7805

## Sheet: SIFig9
	Gel I				Gel II				Gel III				Gel IV				Gel V				Gel VI
	theta_mean	B	beta		theta	B	beta		theta	B	beta		theta_mean	B	beta		theta_mean	B	beta		theta_mean	B	beta
	0.69256	2.24536	0.779313		0.731668	2.14068	0.74865		1.16745	2.43294	0.774154		1.26805	2.24419	0.649746		2.03459	2.22888	0.592196		0.000430365	1.79311	0.504552
	0.0675003	3.17252	1.00325		0.0757915	3.11914	0.9757		0.115937	2.72341	0.945532		0.128212	2.58442	0.836514		0.203241	2.61138	0.839326
	0.00702025	3.01938	1.11922		0.00791072	3.33833	1.10584		0.0124547	2.4601	1.04187		0.0130866	2.63873	1.02281		0.0204189	2.2008	0.944801
	0.000706084	3.39787	1.16574		0.000762796	3.17031	1.13671		0.00122275	2.00843	1.02292		0.0013377	1.832	0.882534		0.00212499	2.40932	1.02069
	6.76758e-05	2.60609	1.07624		7.25419e-05	2.1415	1.02825		0.000114897	2.21795	1.09175		0.000125843	2.1777	0.956234		0.000200112	2.19255	0.972241
